# Supplementary material for: Whole‐Genome Resequencing Provides Novel Insights Into the Genetic Diversity, Population Structure, and Patterns of Runs of Homozygosity in Mud Crab (Scylla paramamosain)
Source: Evol Appl. 2025 Sep 3;18(9):e70153. doi: 10.1111/eva.70153 (PMC12406289; doi:10.1111/eva.70153)
Supplement: Supplementary file 2 — Table S2: Information of ROHs in 146 mud crabs (Supporting Informations‐Table S2.xlsx). [file EVA-18-e70153-s001.xlsx]

## Sheet: Roh_50k
group	id	chrom	nSNP	from	to	lengthBps
wild	QZ-1	1	330	3508729	3617736	109007
wild	QZ-1	1	201	7379091	7496917	117826
wild	QZ-1	1	713	7499816	7639828	140012
wild	QZ-1	1	172	7678585	7740897	62312
wild	QZ-1	1	300	10268993	10334999	66006
wild	QZ-1	1	178	12213667	12273457	59790
wild	QZ-1	1	395	14270507	14387536	117029
wild	QZ-1	1	140	14775318	14826043	50725
wild	QZ-1	1	118	15812407	15876043	63636
wild	QZ-1	1	216	27590201	27682124	91923
wild	QZ-1	2	152	14133373	14191087	57714
wild	QZ-1	2	227	19506947	19559772	52825
wild	QZ-1	2	103	21674959	21751005	76046
wild	QZ-1	2	212	21795889	21898110	102221
wild	QZ-1	2	154	21900870	21964434	63564
wild	QZ-1	2	418	21965205	22120936	155731
wild	QZ-1	2	110	22176304	22228423	52119
wild	QZ-1	2	81	22293116	22345636	52520
wild	QZ-1	2	149	24083789	24167031	83242
wild	QZ-1	2	87	24336650	24407637	70987
wild	QZ-1	2	83	32779707	32835091	55384
wild	QZ-1	2	548	35674065	35728206	54141
wild	QZ-1	3	122	13042360	13100091	57731
wild	QZ-1	3	205	15735632	15795615	59983
wild	QZ-1	3	209	18316671	18379164	62493
wild	QZ-1	3	137	18698486	18750299	51813
wild	QZ-1	3	116	18946601	19004464	57863
wild	QZ-1	3	170	19333810	19390400	56590
wild	QZ-1	3	105	22573727	22822099	248372
wild	QZ-1	4	458	10164668	10348589	183921
wild	QZ-1	4	132	11493541	11564634	71093
wild	QZ-1	4	307	12142179	12221696	79517
wild	QZ-1	4	126	14186934	14280876	93942
wild	QZ-1	4	247	19096396	19229622	133226
wild	QZ-1	4	205	19353065	19458582	105517
wild	QZ-1	4	89	19461258	19527405	66147
wild	QZ-1	4	225	21327817	21380955	53138
wild	QZ-1	4	187	23062606	23172238	109632
wild	QZ-1	4	150	26869830	26936642	66812
wild	QZ-1	5	170	2934799	3011851	77052
wild	QZ-1	5	838	5222315	5418468	196153
wild	QZ-1	5	552	7718348	7783907	65559
wild	QZ-1	5	322	17775290	17847226	71936
wild	QZ-1	5	161	19950812	20033164	82352
wild	QZ-1	5	176	20766802	20830425	63623
wild	QZ-1	5	267	20925089	20981072	55983
wild	QZ-1	5	142	22166885	22225728	58843
wild	QZ-1	5	94	22908877	23032500	123623
wild	QZ-1	5	241	26061719	26134016	72297
wild	QZ-1	5	398	27513275	27565188	51913
wild	QZ-1	6	258	16442122	16517263	75141
wild	QZ-1	6	234	21121174	21406570	285396
wild	QZ-1	6	1134	32300275	32488685	188410
wild	QZ-1	7	86	284868	336557	51689
wild	QZ-1	7	214	358575	470497	111922
wild	QZ-1	7	98	3940646	4009133	68487
wild	QZ-1	7	771	12779120	12860908	81788
wild	QZ-1	7	486	13349638	13469899	120261
wild	QZ-1	7	466	13490252	13779388	289136
wild	QZ-1	7	327	22005883	22094448	88565
wild	QZ-1	7	191	31349121	31443139	94018
wild	QZ-1	7	503	32313538	32372140	58602
wild	QZ-1	7	186	34475991	34649020	173029
wild	QZ-1	8	334	1361506	1446565	85059
wild	QZ-1	8	104	10056676	10112209	55533
wild	QZ-1	8	175	14222093	14287238	65145
wild	QZ-1	8	267	30892764	31158967	266203
wild	QZ-1	9	1067	12670945	12818594	147649
wild	QZ-1	9	419	13626291	13704573	78282
wild	QZ-1	9	122	16465286	16568418	103132
wild	QZ-1	9	85	16626265	16694601	68336
wild	QZ-1	9	100	16921037	16984270	63233
wild	QZ-1	9	103	22959852	23133120	173268
wild	QZ-1	9	178	23459852	23682470	222618
wild	QZ-1	10	213	11512870	11565651	52781
wild	QZ-1	10	170	13422017	13482904	60887
wild	QZ-1	10	130	13631575	13694538	62963
wild	QZ-1	10	103	14602231	14654054	51823
wild	QZ-1	10	298	14952673	15072552	119879
wild	QZ-1	10	242	15113523	15242018	128495
wild	QZ-1	10	189	15973316	16027024	53708
wild	QZ-1	10	308	16106498	16167574	61076
wild	QZ-1	10	582	24264847	24342243	77396
wild	QZ-1	10	583	27506629	27604182	97553
wild	QZ-1	11	123	7551622	7604727	53105
wild	QZ-1	11	163	7684253	7735931	51678
wild	QZ-1	11	627	7736138	7834129	97991
wild	QZ-1	11	131	9462437	9540829	78392
wild	QZ-1	11	121	9619445	9707059	87614
wild	QZ-1	11	339	9764748	9843375	78627
wild	QZ-1	11	123	14241440	14312224	70784
wild	QZ-1	11	621	17571674	17622771	51097
wild	QZ-1	11	193	18199311	18254586	55275
wild	QZ-1	11	295	19312117	19364640	52523
wild	QZ-1	11	127	27794946	27861905	66959
wild	QZ-1	11	410	28827371	28965382	138011
wild	QZ-1	12	304	9463318	9514915	51597
wild	QZ-1	12	240	13898481	14017113	118632
wild	QZ-1	12	85	17580847	17644260	63413
wild	QZ-1	12	407	28154159	28214662	60503
wild	QZ-1	13	111	9001098	9058388	57290
wild	QZ-1	13	256	26450626	26504091	53465
wild	QZ-1	14	103	3666296	3743434	77138
wild	QZ-1	14	383	6151663	6213112	61449
wild	QZ-1	15	104	14502070	14560043	57973
wild	QZ-1	15	206	21890587	21987999	97412
wild	QZ-1	16	101	15606107	15662788	56681
wild	QZ-1	16	203	16916917	17035341	118424
wild	QZ-1	16	130	20622020	20673792	51772
wild	QZ-1	16	161	21310989	21385003	74014
wild	QZ-1	16	168	21394338	21516505	122167
wild	QZ-1	17	583	18006984	18133934	126950
wild	QZ-1	18	676	2474487	2547039	72552
wild	QZ-1	18	190	3304863	3383397	78534
wild	QZ-1	18	125	8020142	8074895	54753
wild	QZ-1	18	903	8083201	8358031	274830
wild	QZ-1	18	521	8358419	8462818	104399
wild	QZ-1	18	865	8661813	8769528	107715
wild	QZ-1	19	219	3891338	4003599	112261
wild	QZ-1	19	157	4368656	4442482	73826
wild	QZ-1	19	89	10729799	10820032	90233
wild	QZ-1	20	632	2163495	2318214	154719
wild	QZ-1	20	196	2791836	2891539	99703
wild	QZ-1	20	125	2897775	2958522	60747
wild	QZ-1	20	143	3093260	3183827	90567
wild	QZ-1	20	181	3436495	3530941	94446
wild	QZ-1	20	247	4252686	4372686	120000
wild	QZ-1	20	161	4373439	4465167	91728
wild	QZ-1	20	148	4471646	4570833	99187
wild	QZ-1	20	101	4603589	4658361	54772
wild	QZ-1	20	103	4727996	4805252	77256
wild	QZ-1	20	226	4881667	4988012	106345
wild	QZ-1	20	162	5113165	5243138	129973
wild	QZ-1	20	90	5246494	5345836	99342
wild	QZ-1	20	84	5427115	5497140	70025
wild	QZ-1	20	94	5575644	5634898	59254
wild	QZ-1	20	102	5637832	5726219	88387
wild	QZ-1	20	106	7147295	7217983	70688
wild	QZ-1	20	181	7584874	7664986	80112
wild	QZ-1	20	97	14734262	14784343	50081
wild	QZ-1	21	81	1791823	1842764	50941
wild	QZ-1	21	159	4849491	4917434	67943
wild	QZ-1	22	449	9750180	9818133	67953
wild	QZ-1	22	622	9852031	9938824	86793
wild	QZ-1	22	308	9970970	10027624	56654
wild	QZ-1	22	674	10128626	10226743	98117
wild	QZ-1	22	398	10275394	10387535	112141
wild	QZ-1	22	331	10389351	10467708	78357
wild	QZ-1	22	307	10725716	10775899	50183
wild	QZ-1	22	201	10791454	10871680	80226
wild	QZ-1	22	590	10993849	11066015	72166
wild	QZ-1	22	333	11105263	11157364	52101
wild	QZ-1	22	416	19398870	19459605	60735
wild	QZ-1	22	330	20750139	20801918	51779
wild	QZ-1	22	90	20976268	21052802	76534
wild	QZ-1	22	216	21462591	21581161	118570
wild	QZ-1	23	200	2060587	2115400	54813
wild	QZ-1	23	454	19726594	19785821	59227
wild	QZ-1	24	600	14356566	14593893	237327
wild	QZ-1	24	314	15250310	15360009	109699
wild	QZ-1	24	397	15400775	15502719	101944
wild	QZ-1	24	542	15538358	15622852	84494
wild	QZ-1	24	147	16304169	16384092	79923
wild	QZ-1	24	220	16409087	16499057	89970
wild	QZ-1	24	169	16500584	16563160	62576
wild	QZ-1	24	385	16564173	16770008	205835
wild	QZ-1	24	160	16774120	16854988	80868
wild	QZ-1	25	188	8048205	8116911	68706
wild	QZ-1	25	261	8836082	8937172	101090
wild	QZ-1	25	422	10063727	10190519	126792
wild	QZ-1	25	293	12134724	12224451	89727
wild	QZ-1	25	194	12569518	12634182	64664
wild	QZ-1	25	223	13619360	13683226	63866
wild	QZ-1	25	148	13755368	13812817	57449
wild	QZ-1	25	104	13837729	13897184	59455
wild	QZ-1	25	315	14041348	14171066	129718
wild	QZ-1	25	215	14174254	14241401	67147
wild	QZ-1	25	98	15424231	15489924	65693
wild	QZ-1	25	295	15915955	15981023	65068
wild	QZ-1	25	161	16162355	16213017	50662
wild	QZ-1	26	107	7256641	7317206	60565
wild	QZ-1	26	299	14390754	14486175	95421
wild	QZ-1	26	422	14520392	14631291	110899
wild	QZ-1	26	258	14775882	14870215	94333
wild	QZ-1	26	1019	14961977	15080442	118465
wild	QZ-1	26	553	15356014	15494656	138642
wild	QZ-1	26	312	15494905	15562734	67829
wild	QZ-1	26	260	15610671	15664566	53895
wild	QZ-1	26	193	15799801	15905497	105696
wild	QZ-1	26	590	16293450	16408259	114809
wild	QZ-1	26	1677	16408671	16608493	199822
wild	QZ-1	26	226	16693997	16750194	56197
wild	QZ-1	28	192	1216104	1277333	61229
wild	QZ-1	28	158	6563320	6614052	50732
wild	QZ-1	28	85	13664625	13721664	57039
wild	QZ-1	29	119	167063	223194	56131
wild	QZ-1	29	406	811514	864132	52618
wild	QZ-1	29	456	917241	978781	61540
wild	QZ-1	29	99	1602980	1675843	72863
wild	QZ-1	29	133	5547850	5603263	55413
wild	QZ-1	29	371	5656428	5733482	77054
wild	QZ-1	29	150	5736762	5792498	55736
wild	QZ-1	29	499	5826325	5912963	86638
wild	QZ-1	29	316	8452323	8510394	58071
wild	QZ-1	29	202	8586217	8639846	53629
wild	QZ-1	29	534	8640669	8735069	94400
wild	QZ-1	30	147	397694	484000	86306
wild	QZ-1	30	228	2201290	2260711	59421
wild	QZ-1	30	853	2283590	2398068	114478
wild	QZ-1	30	396	2400249	2485689	85440
wild	QZ-1	30	304	2862960	2980531	117571
wild	QZ-1	30	188	3013310	3066312	53002
wild	QZ-1	30	85	4071274	4121484	50210
wild	QZ-1	30	453	6323775	6413944	90169
wild	QZ-1	31	131	9883610	9958891	75281
wild	QZ-1	32	265	7549735	7612703	62968
wild	QZ-1	32	327	8075874	8181373	105499
wild	QZ-1	32	274	8185407	8262427	77020
wild	QZ-1	32	685	10988467	11085917	97450
wild	QZ-1	32	273	18377690	18452079	74389
wild	QZ-1	33	199	5076436	5142696	66260
wild	QZ-1	33	162	6853018	6955795	102777
wild	QZ-1	33	264	18003478	18080198	76720
wild	QZ-1	34	483	758829	813155	54326
wild	QZ-1	34	125	3358551	3429593	71042
wild	QZ-1	34	150	3603848	3673621	69773
wild	QZ-1	34	127	3708494	3773738	65244
wild	QZ-1	34	97	3819878	3881096	61218
wild	QZ-1	34	133	3888671	3950208	61537
wild	QZ-1	34	362	4357930	4451399	93469
wild	QZ-1	34	317	6227296	6282328	55032
wild	QZ-1	34	569	6352385	6420755	68370
wild	QZ-1	34	636	6480165	6580179	100014
wild	QZ-1	34	566	6675713	6762236	86523
wild	QZ-1	34	1888	6762515	7020275	257760
wild	QZ-1	35	400	8651162	8707485	56323
wild	QZ-1	36	314	341655	576776	235121
wild	QZ-1	36	273	579415	661410	81995
wild	QZ-1	36	215	680695	756168	75473
wild	QZ-1	36	457	756277	951779	195502
wild	QZ-1	36	1018	954465	1299364	344899
wild	QZ-1	36	186	1889534	2095795	206261
wild	QZ-1	36	108	4429556	4482906	53350
wild	QZ-1	36	235	4835669	4913229	77560
wild	QZ-1	36	192	5397120	5593044	195924
wild	QZ-1	40	186	4323314	4398507	75193
wild	QZ-1	40	156	4399134	4477068	77934
wild	QZ-1	40	217	5504248	5554631	50383
wild	QZ-1	41	399	1030789	1113479	82690
wild	QZ-1	41	446	1313730	1373735	60005
wild	QZ-1	41	538	2995760	3133391	137631
wild	QZ-1	41	496	3161314	3213524	52210
wild	QZ-1	41	773	3281557	3406531	124974
wild	QZ-1	41	328	3408792	3483110	74318
wild	QZ-1	41	446	3488891	3569145	80254
wild	QZ-1	41	499	3592510	3653535	61025
wild	QZ-1	41	638	3697378	3827561	130183
wild	QZ-1	41	140	3879896	3958726	78830
wild	QZ-1	41	349	4092919	4326908	233989
wild	QZ-1	41	129	4830475	4931936	101461
wild	QZ-1	41	113	5326046	5425417	99371
wild	QZ-1	41	268	5519243	5589910	70667
wild	QZ-1	41	1241	5636739	5754448	117709
wild	QZ-1	41	425	5769483	5834105	64622
wild	QZ-1	42	83	14845	141250	126405
wild	QZ-1	43	109	455391	533247	77856
wild	QZ-1	43	230	756694	888677	131983
wild	QZ-1	43	128	3149948	3228352	78404
wild	QZ-1	44	444	6120700	6193703	73003
wild	QZ-1	44	375	6235252	6292325	57073
wild	QZ-1	44	1012	8350203	8499899	149696
wild	QZ-1	44	107	8549524	8616960	67436
wild	QZ-1	44	304	8718287	8863096	144809
wild	QZ-1	44	267	8871950	8954009	82059
wild	QZ-1	45	89	7099755	7162476	62721
wild	QZ-1	46	81	1066132	1116417	50285
wild	QZ-1	47	113	5144640	5248285	103645
wild	QZ-1	47	237	5510125	5570734	60609
wild	QZ-1	47	1013	5760780	5888844	128064
wild	QZ-1	47	453	5892275	5958007	65732
wild	QZ-1	47	472	6031191	6152161	120970
wild	QZ-1	47	487	6155267	6386462	231195
wild	QZ-1	47	171	6468895	6595892	126997
wild	QZ-1	47	333	9116450	9218992	102542
wild	QZ-1	48	90	3269211	3387378	118167
wild	QZ-1	49	296	3052196	3115107	62911
wild	QZ-10	1	292	12114648	12222508	107860
wild	QZ-10	1	435	12384668	12455293	70625
wild	QZ-10	1	465	12941447	13057493	116046
wild	QZ-10	1	104	15575216	15702302	127086
wild	QZ-10	2	156	5165263	5229031	63768
wild	QZ-10	2	99	21278413	21343307	64894
wild	QZ-10	2	162	21400061	21515312	115251
wild	QZ-10	2	104	21671539	21746562	75023
wild	QZ-10	2	214	21751010	21829544	78534
wild	QZ-10	2	171	21884813	21952507	67694
wild	QZ-10	2	82	23477046	23592795	115749
wild	QZ-10	2	160	26937174	26989314	52140
wild	QZ-10	2	296	32230909	32325936	95027
wild	QZ-10	3	285	12760335	12854327	93992
wild	QZ-10	3	376	30102243	30195475	93232
wild	QZ-10	3	227	31433422	31494448	61026
wild	QZ-10	3	172	31504943	31563642	58699
wild	QZ-10	3	197	40127200	40182765	55565
wild	QZ-10	4	165	10219768	10307661	87893
wild	QZ-10	4	151	10308356	10358885	50529
wild	QZ-10	4	137	10466904	10575791	108887
wild	QZ-10	4	359	11122193	11194131	71938
wild	QZ-10	4	165	11489234	11574347	85113
wild	QZ-10	4	247	11585422	11737370	151948
wild	QZ-10	4	152	11775673	11906090	130417
wild	QZ-10	4	86	11947153	12008503	61350
wild	QZ-10	4	88	12036921	12102870	65949
wild	QZ-10	4	486	12187591	12295068	107477
wild	QZ-10	4	357	12311768	12395726	83958
wild	QZ-10	4	236	12521726	12573538	51812
wild	QZ-10	4	619	12620964	12861280	240316
wild	QZ-10	4	95	12883127	12957129	74002
wild	QZ-10	4	214	12960249	13129882	169633
wild	QZ-10	4	417	13240382	13475675	235293
wild	QZ-10	4	123	13517314	13608873	91559
wild	QZ-10	4	115	13615756	13685052	69296
wild	QZ-10	4	145	13687992	13820185	132193
wild	QZ-10	4	134	13823208	13930589	107381
wild	QZ-10	4	149	13935134	14083060	147926
wild	QZ-10	4	386	14183077	14552656	369579
wild	QZ-10	4	84	14726906	14794165	67259
wild	QZ-10	4	640	19766908	19835830	68922
wild	QZ-10	4	159	24044520	24128717	84197
wild	QZ-10	5	152	2951807	3028504	76697
wild	QZ-10	5	318	3104636	3230592	125956
wild	QZ-10	5	119	22883179	23032500	149321
wild	QZ-10	5	403	24067761	24126814	59053
wild	QZ-10	5	522	28962445	29042940	80495
wild	QZ-10	6	178	16976527	17037752	61225
wild	QZ-10	6	293	19434867	19485374	50507
wild	QZ-10	6	205	21128241	21399267	271026
wild	QZ-10	6	219	22902025	22967229	65204
wild	QZ-10	6	180	24365113	24417914	52801
wild	QZ-10	6	110	29045037	29101342	56305
wild	QZ-10	6	584	33611430	33672618	61188
wild	QZ-10	7	135	106615	260478	153863
wild	QZ-10	7	716	289102	585094	295992
wild	QZ-10	7	125	9364894	9431043	66149
wild	QZ-10	7	411	13524757	13768381	243624
wild	QZ-10	7	269	14726051	14779892	53841
wild	QZ-10	7	176	15065176	15115692	50516
wild	QZ-10	7	780	23110048	23247086	137038
wild	QZ-10	7	191	23711803	23825324	113521
wild	QZ-10	7	153	23841217	23948446	107229
wild	QZ-10	7	152	29508764	29657067	148303
wild	QZ-10	7	100	30077731	30128264	50533
wild	QZ-10	7	103	31392902	31450332	57430
wild	QZ-10	8	91	4141763	4208011	66248
wild	QZ-10	8	107	4220431	4333104	112673
wild	QZ-10	8	105	4784091	4935427	151336
wild	QZ-10	8	157	5079920	5244405	164485
wild	QZ-10	8	107	9807742	9863410	55668
wild	QZ-10	8	150	14662699	14712752	50053
wild	QZ-10	8	337	20419688	20471683	51995
wild	QZ-10	9	86	12409222	12481435	72213
wild	QZ-10	9	287	12569425	12621936	52511
wild	QZ-10	9	372	13571893	13623313	51420
wild	QZ-10	9	131	17493920	17578096	84176
wild	QZ-10	9	409	17624790	17861748	236958
wild	QZ-10	9	161	18024362	18086044	61682
wild	QZ-10	9	174	18089480	18177269	87789
wild	QZ-10	9	151	18182075	18267800	85725
wild	QZ-10	9	157	18440159	18578322	138163
wild	QZ-10	9	189	18809677	18866006	56329
wild	QZ-10	9	286	18874908	18983074	108166
wild	QZ-10	9	285	18986172	19092440	106268
wild	QZ-10	9	136	19601244	19654371	53127
wild	QZ-10	9	129	19862423	19925144	62721
wild	QZ-10	9	212	19928514	20002331	73817
wild	QZ-10	9	93	20064490	20116815	52325
wild	QZ-10	9	242	20205286	20290629	85343
wild	QZ-10	9	170	20293255	20374884	81629
wild	QZ-10	9	120	24393866	24485303	91437
wild	QZ-10	9	248	30584229	30650109	65880
wild	QZ-10	10	525	2268800	2333586	64786
wild	QZ-10	10	319	3198892	3254416	55524
wild	QZ-10	10	314	11486260	11569282	83022
wild	QZ-10	10	513	13400179	13541684	141505
wild	QZ-10	10	377	14520201	14645103	124902
wild	QZ-10	10	246	16840600	16935548	94948
wild	QZ-10	10	199	17106969	17160459	53490
wild	QZ-10	10	103	27044645	27114052	69407
wild	QZ-10	11	235	8054298	8113814	59516
wild	QZ-10	11	872	17494878	17620762	125884
wild	QZ-10	11	136	27801830	27867287	65457
wild	QZ-10	12	121	24470	114450	89980
wild	QZ-10	12	237	151857	211218	59361
wild	QZ-10	12	379	12584592	12641834	57242
wild	QZ-10	12	1054	12698962	12865428	166466
wild	QZ-10	12	381	12865690	12958824	93134
wild	QZ-10	12	147	17701926	17804632	102706
wild	QZ-10	13	114	834354	969551	135197
wild	QZ-10	13	136	8909228	8974882	65654
wild	QZ-10	13	130	18506400	18559116	52716
wild	QZ-10	14	282	4554934	4608447	53513
wild	QZ-10	14	668	6964770	7065896	101126
wild	QZ-10	14	475	7067201	7187160	119959
wild	QZ-10	14	353	7286513	7352062	65549
wild	QZ-10	14	129	8919403	9017259	97856
wild	QZ-10	15	94	977355	1036080	58725
wild	QZ-10	15	139	1255501	1376884	121383
wild	QZ-10	15	136	2512327	2752352	240025
wild	QZ-10	15	215	6008406	6070564	62158
wild	QZ-10	15	139	12055671	12151305	95634
wild	QZ-10	15	223	14451268	14557893	106625
wild	QZ-10	15	196	14964648	15025873	61225
wild	QZ-10	15	663	20282910	20364239	81329
wild	QZ-10	15	276	21896441	22057628	161187
wild	QZ-10	16	278	149393	288083	138690
wild	QZ-10	16	167	14066490	14133508	67018
wild	QZ-10	16	223	14386573	14476328	89755
wild	QZ-10	16	113	17348817	17411297	62480
wild	QZ-10	16	1335	17419028	17616963	197935
wild	QZ-10	16	94	18656320	18710442	54122
wild	QZ-10	17	354	16673240	16759122	85882
wild	QZ-10	17	125	16853853	16907537	53684
wild	QZ-10	17	155	18528867	18597697	68830
wild	QZ-10	17	126	18603583	18812071	208488
wild	QZ-10	17	145	18816181	19017634	201453
wild	QZ-10	17	184	19311461	19535803	224342
wild	QZ-10	17	99	22014331	22098857	84526
wild	QZ-10	17	116	22242766	22398380	155614
wild	QZ-10	18	193	1667970	1748638	80668
wild	QZ-10	18	324	3306424	3421816	115392
wild	QZ-10	18	271	5343674	5400344	56670
wild	QZ-10	18	111	5401664	5475865	74201
wild	QZ-10	18	88	5477975	5540412	62437
wild	QZ-10	18	322	5544722	5751511	206789
wild	QZ-10	18	195	5770028	5910285	140257
wild	QZ-10	18	188	5912549	6017084	104535
wild	QZ-10	18	847	6077049	6371310	294261
wild	QZ-10	18	402	6416696	6551396	134700
wild	QZ-10	18	243	6552270	6641190	88920
wild	QZ-10	18	174	7994149	8046151	52002
wild	QZ-10	18	1396	8107399	8465661	358262
wild	QZ-10	18	420	17326336	17386254	59918
wild	QZ-10	19	918	4209679	4275800	66121
wild	QZ-10	19	1088	7049933	7194026	144093
wild	QZ-10	19	196	9435386	9555215	119829
wild	QZ-10	19	195	9699194	9815736	116542
wild	QZ-10	19	101	10719678	10771523	51845
wild	QZ-10	19	748	10837082	11019187	182105
wild	QZ-10	19	205	11055071	11113499	58428
wild	QZ-10	19	440	11146622	11199991	53369
wild	QZ-10	19	355	11280495	11469486	188991
wild	QZ-10	19	121	11517761	11594191	76430
wild	QZ-10	19	501	11650409	11738844	88435
wild	QZ-10	19	506	17511840	17581347	69507
wild	QZ-10	20	94	8826900	8934998	108098
wild	QZ-10	20	129	9306661	9368676	62015
wild	QZ-10	20	168	11040318	11092242	51924
wild	QZ-10	21	326	6101011	6155622	54611
wild	QZ-10	21	340	6294706	6359515	64809
wild	QZ-10	22	399	7725626	7779870	54244
wild	QZ-10	22	1603	8770182	8947042	176860
wild	QZ-10	22	1099	8997726	9119391	121665
wild	QZ-10	22	680	9263210	9331484	68274
wild	QZ-10	22	608	9452890	9530366	77476
wild	QZ-10	22	554	9536084	9625387	89303
wild	QZ-10	22	613	9638429	9770987	132558
wild	QZ-10	22	481	9771279	9879850	108571
wild	QZ-10	22	791	9880726	9951935	71209
wild	QZ-10	22	645	9995951	10127390	131439
wild	QZ-10	22	1648	10179595	10512361	332766
wild	QZ-10	22	1149	10519341	10639084	119743
wild	QZ-10	22	776	10669399	10777618	108219
wild	QZ-10	22	275	10809463	10879925	70462
wild	QZ-10	22	668	10880671	10955433	74762
wild	QZ-10	22	989	11030975	11157690	126715
wild	QZ-10	22	143	21012488	21178874	166386
wild	QZ-10	22	102	21188931	21248976	60045
wild	QZ-10	22	95	21443990	21550557	106567
wild	QZ-10	22	460	21599647	21688248	88601
wild	QZ-10	22	356	21689175	21785002	95827
wild	QZ-10	22	337	21885232	22149798	264566
wild	QZ-10	23	84	14520814	14599803	78989
wild	QZ-10	23	97	14637781	14716139	78358
wild	QZ-10	23	104	15679582	15730759	51177
wild	QZ-10	23	169	15855804	15923459	67655
wild	QZ-10	24	178	15307168	15363785	56617
wild	QZ-10	24	901	17914760	17980221	65461
wild	QZ-10	25	333	6362397	6431809	69412
wild	QZ-10	25	96	7535510	7592323	56813
wild	QZ-10	25	424	11973786	12161718	187932
wild	QZ-10	25	624	12569518	12992280	422762
wild	QZ-10	25	340	13147614	13212095	64481
wild	QZ-10	26	105	7262474	7318019	55545
wild	QZ-10	26	339	13054064	13122485	68421
wild	QZ-10	26	327	13171305	13248256	76951
wild	QZ-10	26	236	13250462	13303346	52884
wild	QZ-10	26	989	15582700	15781829	199129
wild	QZ-10	26	814	15807354	16031086	223732
wild	QZ-10	26	247	16032929	16084580	51651
wild	QZ-10	26	335	16121553	16200800	79247
wild	QZ-10	26	1212	16205190	16423472	218282
wild	QZ-10	26	1459	16495999	16692662	196663
wild	QZ-10	26	723	16693782	16869162	175380
wild	QZ-10	26	381	16869367	17081083	211716
wild	QZ-10	26	960	17083672	17444443	360771
wild	QZ-10	26	531	17566463	17778736	212273
wild	QZ-10	26	237	17780701	17917842	137141
wild	QZ-10	26	121	17999597	18069998	70401
wild	QZ-10	26	87	18082834	18142671	59837
wild	QZ-10	26	142	18145931	18197707	51776
wild	QZ-10	26	218	18277920	18527463	249543
wild	QZ-10	26	148	18645831	18799096	153265
wild	QZ-10	27	153	16045907	16160869	114962
wild	QZ-10	27	98	17016226	17070307	54081
wild	QZ-10	28	214	7722490	7779372	56882
wild	QZ-10	28	145	7891735	7973365	81630
wild	QZ-10	28	883	13337624	13494472	156848
wild	QZ-10	28	509	13495409	13572010	76601
wild	QZ-10	28	148	13572922	13628578	55656
wild	QZ-10	28	246	19468053	19518101	50048
wild	QZ-10	29	125	167063	239884	72821
wild	QZ-10	29	179	1548889	1670835	121946
wild	QZ-10	29	83	2573469	2641795	68326
wild	QZ-10	29	295	2767974	2880058	112084
wild	QZ-10	29	524	2880385	2938427	58042
wild	QZ-10	29	434	2949643	3003366	53723
wild	QZ-10	29	106	3005635	3063966	58331
wild	QZ-10	29	100	3851531	3912720	61189
wild	QZ-10	29	202	7704821	7779916	75095
wild	QZ-10	29	333	7834018	7951067	117049
wild	QZ-10	29	301	8171826	8242532	70706
wild	QZ-10	29	255	9357287	9435005	77718
wild	QZ-10	30	307	537455	608804	71349
wild	QZ-10	32	276	69594	151606	82012
wild	QZ-10	32	171	227655	282359	54704
wild	QZ-10	32	230	7556689	7609689	53000
wild	QZ-10	32	337	7912919	7979569	66650
wild	QZ-10	32	562	8184004	8304297	120293
wild	QZ-10	32	237	8304760	8433091	128331
wild	QZ-10	32	89	8434853	8494690	59837
wild	QZ-10	32	189	8501017	8592689	91672
wild	QZ-10	32	125	12243546	12355087	111541
wild	QZ-10	33	100	1310438	1383264	72826
wild	QZ-10	33	373	1462132	1708018	245886
wild	QZ-10	33	126	1708127	1793177	85050
wild	QZ-10	33	115	1906655	1990241	83586
wild	QZ-10	33	247	1993450	2185090	191640
wild	QZ-10	33	189	2188251	2250124	61873
wild	QZ-10	33	1533	2250687	2939232	688545
wild	QZ-10	33	371	2940376	3254530	314154
wild	QZ-10	33	208	3255681	3397029	141348
wild	QZ-10	33	114	3406173	3475093	68920
wild	QZ-10	33	116	4543435	4602391	58956
wild	QZ-10	33	91	4753877	4818138	64261
wild	QZ-10	33	91	4878151	4932016	53865
wild	QZ-10	33	84	5973299	6129722	156423
wild	QZ-10	33	228	6733339	6955795	222456
wild	QZ-10	33	145	7961464	8018339	56875
wild	QZ-10	33	167	18047403	18099557	52154
wild	QZ-10	34	629	3359070	3686709	327639
wild	QZ-10	34	175	3694574	3779504	84930
wild	QZ-10	34	474	4321030	4439087	118057
wild	QZ-10	34	101	6040459	6148178	107719
wild	QZ-10	34	348	6270847	6330277	59430
wild	QZ-10	34	1139	6440292	6626308	186016
wild	QZ-10	34	357	6680905	6748235	67330
wild	QZ-10	34	468	13467902	13519812	51910
wild	QZ-10	35	356	12288589	12366364	77775
wild	QZ-10	35	580	12371637	12446999	75362
wild	QZ-10	35	109	13233357	13337323	103966
wild	QZ-10	36	140	1681938	1762343	80405
wild	QZ-10	36	99	1788507	1857927	69420
wild	QZ-10	36	202	4585694	4637276	51582
wild	QZ-10	36	165	5120117	5186620	66503
wild	QZ-10	37	256	12227214	12294247	67033
wild	QZ-10	37	647	12294998	12437125	142127
wild	QZ-10	37	650	13844657	13987822	143165
wild	QZ-10	37	865	13989142	14202724	213582
wild	QZ-10	38	158	4462078	4801607	339529
wild	QZ-10	38	110	4911534	5129296	217762
wild	QZ-10	38	132	5142421	5208533	66112
wild	QZ-10	38	200	6289391	6396365	106974
wild	QZ-10	39	193	7184283	7272573	88290
wild	QZ-10	39	215	7275136	7387757	112621
wild	QZ-10	39	159	7464588	7544157	79569
wild	QZ-10	39	205	7544969	7615344	70375
wild	QZ-10	39	399	7616416	7804798	188382
wild	QZ-10	39	136	7807629	7895078	87449
wild	QZ-10	39	206	7896514	8007081	110567
wild	QZ-10	40	150	4308480	4375706	67226
wild	QZ-10	40	152	4403324	4488480	85156
wild	QZ-10	41	85	2218	73080	70862
wild	QZ-10	41	246	6739494	6852281	112787
wild	QZ-10	41	540	6857320	6969590	112270
wild	QZ-10	42	348	160993	342081	181088
wild	QZ-10	43	243	731974	877408	145434
wild	QZ-10	43	91	1030024	1220792	190768
wild	QZ-10	43	99	1226765	1277428	50663
wild	QZ-10	43	111	1415162	1521563	106401
wild	QZ-10	43	117	1525559	1700510	174951
wild	QZ-10	43	157	2129093	2190847	61754
wild	QZ-10	43	233	2620315	2702240	81925
wild	QZ-10	44	429	8776355	8941359	165004
wild	QZ-10	44	262	9006496	9108569	102073
wild	QZ-10	44	426	9111399	9434235	322836
wild	QZ-10	44	255	9600737	9761632	160895
wild	QZ-10	44	247	10111852	10248832	136980
wild	QZ-10	44	238	10256236	10387603	131367
wild	QZ-10	44	482	10388127	10555835	167708
wild	QZ-10	44	738	10595765	10767726	171961
wild	QZ-10	44	387	10768522	10839245	70723
wild	QZ-10	44	221	10846058	10902003	55945
wild	QZ-10	46	491	3169620	3280600	110980
wild	QZ-10	47	310	5347926	5454966	107040
wild	QZ-10	47	362	5455465	5540281	84816
wild	QZ-10	47	142	6525886	6709847	183961
wild	QZ-10	49	406	3708042	3776032	67990
wild	QZ-10	49	988	3776207	3949219	173012
wild	QZ-11	1	346	3508729	3625834	117105
wild	QZ-11	1	110	5611524	5676529	65005
wild	QZ-11	1	208	7226318	7319360	93042
wild	QZ-11	1	425	7556644	7647430	90786
wild	QZ-11	1	114	17014502	17115092	100590
wild	QZ-11	1	130	17253363	17408900	155537
wild	QZ-11	1	91	17413783	17481534	67751
wild	QZ-11	1	86	17481581	17568472	86891
wild	QZ-11	1	109	17757691	17842059	84368
wild	QZ-11	1	342	17893095	18165096	272001
wild	QZ-11	1	89	19060759	19134768	74009
wild	QZ-11	1	247	19139870	19345527	205657
wild	QZ-11	1	286	19738661	19971918	233257
wild	QZ-11	1	109	20016703	20079634	62931
wild	QZ-11	1	214	23065672	23124436	58764
wild	QZ-11	1	108	23287230	23350627	63397
wild	QZ-11	1	268	24375214	24591872	216658
wild	QZ-11	1	287	27374626	27428629	54003
wild	QZ-11	1	306	34208246	34263395	55149
wild	QZ-11	1	586	34973800	35158912	185112
wild	QZ-11	1	221	41845196	41903022	57826
wild	QZ-11	2	480	3867533	3929940	62407
wild	QZ-11	2	286	3943190	3999520	56330
wild	QZ-11	2	153	5169570	5229996	60426
wild	QZ-11	2	109	11118720	11175114	56394
wild	QZ-11	2	382	13561137	13634342	73205
wild	QZ-11	2	487	17423870	17500380	76510
wild	QZ-11	2	81	18258467	18312116	53649
wild	QZ-11	2	132	18313773	18363919	50146
wild	QZ-11	2	398	19287729	19345444	57715
wild	QZ-11	2	842	19382834	19513556	130722
wild	QZ-11	2	309	19514576	19577253	62677
wild	QZ-11	2	324	28525588	28613140	87552
wild	QZ-11	2	229	28714397	28769680	55283
wild	QZ-11	2	266	32241698	32326259	84561
wild	QZ-11	2	464	35860125	35917585	57460
wild	QZ-11	2	1024	36593176	36688198	95022
wild	QZ-11	2	326	37347084	37397940	50856
wild	QZ-11	3	530	2812589	2897802	85213
wild	QZ-11	3	347	4832875	4890229	57354
wild	QZ-11	3	447	6402526	6538848	136322
wild	QZ-11	3	139	13238595	13304722	66127
wild	QZ-11	3	244	18272748	18355401	82653
wild	QZ-11	3	129	18946806	19033560	86754
wild	QZ-11	3	144	20622202	20722675	100473
wild	QZ-11	3	214	21963966	22057160	93194
wild	QZ-11	3	151	22057935	22113794	55859
wild	QZ-11	3	88	23167896	23278281	110385
wild	QZ-11	3	172	31409314	31459699	50385
wild	QZ-11	4	929	11107951	11280985	173034
wild	QZ-11	4	312	11302398	11463275	160877
wild	QZ-11	4	149	20368291	20431342	63051
wild	QZ-11	4	522	21657230	21708383	51153
wild	QZ-11	4	255	25034131	25122084	87953
wild	QZ-11	4	434	26802683	26864506	61823
wild	QZ-11	4	950	27701402	27849778	148376
wild	QZ-11	5	133	4108013	4159755	51742
wild	QZ-11	5	88	4162781	4227260	64479
wild	QZ-11	5	93	4523721	4602631	78910
wild	QZ-11	5	124	4723280	4861952	138672
wild	QZ-11	5	331	5412832	5513483	100651
wild	QZ-11	5	85	6900563	7038522	137959
wild	QZ-11	5	192	20722984	20782918	59934
wild	QZ-11	5	165	22176032	22243512	67480
wild	QZ-11	6	92	3809970	3873614	63644
wild	QZ-11	6	503	8982404	9084634	102230
wild	QZ-11	6	716	9104972	9303321	198349
wild	QZ-11	6	103	9324755	9404263	79508
wild	QZ-11	6	211	20958018	21023874	65856
wild	QZ-11	6	454	25333683	25420885	87202
wild	QZ-11	6	300	26332920	26395348	62428
wild	QZ-11	6	92	26828419	26961202	132783
wild	QZ-11	6	1055	32306637	32488685	182048
wild	QZ-11	7	81	3938211	3995566	57355
wild	QZ-11	7	116	4491103	4551139	60036
wild	QZ-11	7	143	8691605	8770343	78738
wild	QZ-11	7	86	9353552	9407719	54167
wild	QZ-11	7	94	9922555	9999888	77333
wild	QZ-11	7	185	13595179	13868588	273409
wild	QZ-11	7	89	15500447	15564136	63689
wild	QZ-11	7	87	17243002	17381513	138511
wild	QZ-11	7	274	21623096	21721918	98822
wild	QZ-11	7	218	21773902	21839238	65336
wild	QZ-11	7	221	21841610	21915681	74071
wild	QZ-11	7	311	23004553	23059761	55208
wild	QZ-11	7	480	28346856	28402876	56020
wild	QZ-11	7	102	31391909	31449684	57775
wild	QZ-11	7	131	33293455	33365125	71670
wild	QZ-11	8	88	1335747	1389468	53721
wild	QZ-11	8	171	3320995	3418730	97735
wild	QZ-11	8	107	4090961	4166887	75926
wild	QZ-11	8	253	4183182	4561061	377879
wild	QZ-11	8	291	4668283	5069461	401178
wild	QZ-11	8	240	5074781	5311827	237046
wild	QZ-11	8	130	5316599	5434512	117913
wild	QZ-11	8	158	8884081	9048642	164561
wild	QZ-11	8	114	9096652	9264447	167795
wild	QZ-11	8	102	9453699	9573664	119965
wild	QZ-11	8	102	9807742	9863037	55295
wild	QZ-11	8	229	9864486	10039904	175418
wild	QZ-11	8	240	10056676	10171682	115006
wild	QZ-11	8	207	10173010	10275313	102303
wild	QZ-11	8	165	10277292	10363784	86492
wild	QZ-11	8	135	10386209	10450608	64399
wild	QZ-11	8	196	10454829	10542137	87308
wild	QZ-11	8	2031	10579298	10885715	306417
wild	QZ-11	8	232	10885957	10970696	84739
wild	QZ-11	8	1133	10973956	11359832	385876
wild	QZ-11	8	382	11378081	11539764	161683
wild	QZ-11	8	287	11542312	11635778	93466
wild	QZ-11	8	211	13406872	13502518	95646
wild	QZ-11	9	251	4326318	4384879	58561
wild	QZ-11	9	82	12403392	12471140	67748
wild	QZ-11	9	427	12535907	12626726	90819
wild	QZ-11	9	109	13008965	13059720	50755
wild	QZ-11	9	115	18700441	18783250	82809
wild	QZ-11	9	172	18789915	18844140	54225
wild	QZ-11	9	227	18847967	18946225	98258
wild	QZ-11	9	186	19133144	19243319	110175
wild	QZ-11	9	83	19325485	19380374	54889
wild	QZ-11	9	327	19388164	19586394	198230
wild	QZ-11	9	206	19587418	19679690	92272
wild	QZ-11	9	150	19720041	19777526	57485
wild	QZ-11	9	455	19880163	20100198	220035
wild	QZ-11	9	120	20126159	20203717	77558
wild	QZ-11	9	199	20250135	20340166	90031
wild	QZ-11	9	119	20491260	20609740	118480
wild	QZ-11	9	98	21258094	21364415	106321
wild	QZ-11	9	94	21605260	21755237	149977
wild	QZ-11	9	184	22674553	22785749	111196
wild	QZ-11	9	119	22788561	22857497	68936
wild	QZ-11	10	356	7933187	8010179	76992
wild	QZ-11	10	173	9771311	9828611	57300
wild	QZ-11	10	304	14923482	15068255	144773
wild	QZ-11	10	351	15075255	15244079	168824
wild	QZ-11	10	198	15578581	15647619	69038
wild	QZ-11	10	304	15778595	15881541	102946
wild	QZ-11	10	215	27744189	27821049	76860
wild	QZ-11	11	83	443540	523136	79596
wild	QZ-11	11	321	7764274	7821617	57343
wild	QZ-11	11	148	16955289	17032200	76911
wild	QZ-11	11	397	17033172	17111286	78114
wild	QZ-11	11	208	17700512	17790067	89555
wild	QZ-11	11	180	18561811	18625113	63302
wild	QZ-11	11	114	25169457	25247521	78064
wild	QZ-11	12	119	10111487	10213700	102213
wild	QZ-11	12	92	17579400	17701926	122526
wild	QZ-11	12	188	18457506	18530072	72566
wild	QZ-11	12	177	28235279	28292922	57643
wild	QZ-11	13	97	837792	969551	131759
wild	QZ-11	13	258	1340324	1413299	72975
wild	QZ-11	13	136	6880796	7006045	125249
wild	QZ-11	13	242	8905649	9044389	138740
wild	QZ-11	13	97	14128544	14378451	249907
wild	QZ-11	13	83	18023260	18222492	199232
wild	QZ-11	14	178	3784131	3839366	55235
wild	QZ-11	14	112	3894048	3959562	65514
wild	QZ-11	14	482	4556048	4666998	110950
wild	QZ-11	14	517	6061900	6133016	71116
wild	QZ-11	14	537	6135351	6219016	83665
wild	QZ-11	14	713	7649819	7703046	53227
wild	QZ-11	15	95	4458706	4512266	53560
wild	QZ-11	15	389	8360777	8470544	109767
wild	QZ-11	16	186	170112	272341	102229
wild	QZ-11	16	177	14289520	14343031	53511
wild	QZ-11	16	165	14536343	14605305	68962
wild	QZ-11	16	214	14640345	14721095	80750
wild	QZ-11	16	126	14725130	14779047	53917
wild	QZ-11	16	146	14779968	14850983	71015
wild	QZ-11	16	88	21146936	21208913	61977
wild	QZ-11	16	318	21507569	21579400	71831
wild	QZ-11	17	179	18553363	18633865	80502
wild	QZ-11	17	84	21197282	21305626	108344
wild	QZ-11	18	113	2570821	2665388	94567
wild	QZ-11	18	145	3811151	3873048	61897
wild	QZ-11	18	300	3876872	4006256	129384
wild	QZ-11	18	148	5129254	5185104	55850
wild	QZ-11	18	218	5185466	5262921	77455
wild	QZ-11	18	292	5262930	5353883	90953
wild	QZ-11	18	276	5367824	5426706	58882
wild	QZ-11	18	126	5493933	5559991	66058
wild	QZ-11	18	208	5752612	5884528	131916
wild	QZ-11	18	149	8166244	8216996	50752
wild	QZ-11	18	398	8217573	8356788	139215
wild	QZ-11	18	356	8405244	8459257	54013
wild	QZ-11	19	183	647240	740747	93507
wild	QZ-11	19	97	3580417	3672600	92183
wild	QZ-11	19	316	3824120	4006172	182052
wild	QZ-11	19	399	4053238	4127911	74673
wild	QZ-11	19	673	4215359	4272710	57351
wild	QZ-11	19	1938	4507788	4751510	243722
wild	QZ-11	19	910	4752188	4915668	163480
wild	QZ-11	19	797	4992823	5139625	146802
wild	QZ-11	19	284	5140620	5203240	62620
wild	QZ-11	19	1351	5215968	5597523	381555
wild	QZ-11	19	645	5601170	5899889	298719
wild	QZ-11	19	285	5907349	6117836	210487
wild	QZ-11	19	399	6153618	6354996	201378
wild	QZ-11	19	110	6371698	6423400	51702
wild	QZ-11	19	2306	6424685	6814346	389661
wild	QZ-11	19	446	6816607	6874856	58249
wild	QZ-11	19	3423	6874998	7356540	481542
wild	QZ-11	19	182	7361511	7424868	63357
wild	QZ-11	19	193	7425853	7503831	77978
wild	QZ-11	19	297	7504543	7637872	133329
wild	QZ-11	19	119	7639676	7723876	84200
wild	QZ-11	19	122	7869915	7985801	115886
wild	QZ-11	19	164	7986014	8123020	137006
wild	QZ-11	19	167	8123620	8252392	128772
wild	QZ-11	19	407	8253812	8599796	345984
wild	QZ-11	19	87	8612233	8683247	71014
wild	QZ-11	19	115	8880098	8966790	86692
wild	QZ-11	19	135	8971998	9037138	65140
wild	QZ-11	19	102	9122086	9229556	107470
wild	QZ-11	19	96	9235353	9343450	108097
wild	QZ-11	19	150	9343634	9465415	121781
wild	QZ-11	19	343	9468930	9663560	194630
wild	QZ-11	19	285	9664148	9812855	148707
wild	QZ-11	19	132	10740034	10836753	96719
wild	QZ-11	19	506	10935493	11113499	178006
wild	QZ-11	19	621	11146622	11223440	76818
wild	QZ-11	19	155	11257052	11313701	56649
wild	QZ-11	19	164	11382744	11469486	86742
wild	QZ-11	19	148	11478358	11594191	115833
wild	QZ-11	20	249	1560095	1662806	102711
wild	QZ-11	20	172	1959746	2059557	99811
wild	QZ-11	20	140	2516876	2591547	74671
wild	QZ-11	20	125	2942221	2997167	54946
wild	QZ-11	20	152	4108869	4197181	88312
wild	QZ-11	20	166	9141490	9263635	122145
wild	QZ-11	20	361	10978774	11092721	113947
wild	QZ-11	20	176	21410722	21477960	67238
wild	QZ-11	21	121	4909402	4971944	62542
wild	QZ-11	21	130	5360920	5412038	51118
wild	QZ-11	21	241	12240654	12292726	52072
wild	QZ-11	22	309	17206903	17266939	60036
wild	QZ-11	22	352	20744004	20799110	55106
wild	QZ-11	23	156	20459474	20517065	57591
wild	QZ-11	24	111	4611951	4667331	55380
wild	QZ-11	24	539	4667653	4743249	75596
wild	QZ-11	24	263	15268397	15354891	86494
wild	QZ-11	25	171	5768709	5836396	67687
wild	QZ-11	25	157	7726834	7811901	85067
wild	QZ-11	25	889	12288665	12523822	235157
wild	QZ-11	25	451	12525206	12706195	180989
wild	QZ-11	25	265	12804424	13077643	273219
wild	QZ-11	25	243	13195867	13312668	116801
wild	QZ-11	25	536	13313983	13613742	299759
wild	QZ-11	25	162	13616789	13669074	52285
wild	QZ-11	25	178	13719127	13774397	55270
wild	QZ-11	25	211	14027514	14125607	98093
wild	QZ-11	25	154	14138181	14189380	51199
wild	QZ-11	25	230	14192943	14260500	67557
wild	QZ-11	25	128	14343250	14398074	54824
wild	QZ-11	25	85	14447863	14513009	65146
wild	QZ-11	25	144	14590719	14701864	111145
wild	QZ-11	25	119	14815527	14871282	55755
wild	QZ-11	25	320	15189879	15272961	83082
wild	QZ-11	25	106	15378864	15444733	65869
wild	QZ-11	25	81	15451603	15505810	54207
wild	QZ-11	25	254	15599234	15658963	59729
wild	QZ-11	25	390	15884849	16025169	140320
wild	QZ-11	25	144	16168202	16221662	53460
wild	QZ-11	26	611	13164598	13308016	143418
wild	QZ-11	26	279	13404349	13463188	58839
wild	QZ-11	26	83	17795815	17856089	60274
wild	QZ-11	27	81	16085451	16144831	59380
wild	QZ-11	28	95	603312	672320	69008
wild	QZ-11	28	88	8355263	8424372	69109
wild	QZ-11	28	232	11099704	11189119	89415
wild	QZ-11	29	585	867567	956848	89281
wild	QZ-11	29	164	1736714	1832527	95813
wild	QZ-11	29	180	2705030	2869604	164574
wild	QZ-11	29	612	2870697	2935065	64368
wild	QZ-11	29	393	3384483	3474773	90290
wild	QZ-11	29	377	3474856	3663844	188988
wild	QZ-11	29	107	3794061	3850504	56443
wild	QZ-11	29	310	4897908	4978389	80481
wild	QZ-11	30	676	2299017	2379744	80727
wild	QZ-11	30	251	2848247	2921440	73193
wild	QZ-11	30	199	2924196	3004859	80663
wild	QZ-11	30	308	3059881	3170471	110590
wild	QZ-11	30	208	3333943	3536540	202597
wild	QZ-11	30	110	5253910	5323144	69234
wild	QZ-11	31	87	75988	156999	81011
wild	QZ-11	31	88	6468972	6589575	120603
wild	QZ-11	31	389	8022219	8248240	226021
wild	QZ-11	31	93	8319382	8382031	62649
wild	QZ-11	31	100	8764260	8851822	87562
wild	QZ-11	31	205	8919244	9064423	145179
wild	QZ-11	31	135	9112297	9215792	103495
wild	QZ-11	31	330	9327122	9462629	135507
wild	QZ-11	31	401	9470405	9620367	149962
wild	QZ-11	31	124	9889257	9959376	70119
wild	QZ-11	32	175	185822	242792	56970
wild	QZ-11	32	413	7147993	7217841	69848
wild	QZ-11	32	284	7925029	7979569	54540
wild	QZ-11	32	390	8011652	8118763	107111
wild	QZ-11	32	218	8213145	8274730	61585
wild	QZ-11	32	300	12079222	12138966	59744
wild	QZ-11	32	138	18494455	18582577	88122
wild	QZ-11	33	115	2863530	2944367	80837
wild	QZ-11	33	174	2950507	3092658	142151
wild	QZ-11	33	231	3097686	3302762	205076
wild	QZ-11	33	97	3335413	3397029	61616
wild	QZ-11	33	102	3618426	3690560	72134
wild	QZ-11	33	179	4862993	4978614	115621
wild	QZ-11	33	200	5796114	5853766	57652
wild	QZ-11	33	231	5888783	6017219	128436
wild	QZ-11	33	183	6799280	6955795	156515
wild	QZ-11	34	248	9981645	10063777	82132
wild	QZ-11	34	237	17231256	17306328	75072
wild	QZ-11	36	94	2637153	2695961	58808
wild	QZ-11	36	217	4582857	4637276	54419
wild	QZ-11	36	266	6066819	6117619	50800
wild	QZ-11	37	229	10731863	10819110	87247
wild	QZ-11	37	500	10834859	11044048	209189
wild	QZ-11	37	112	11747500	11809145	61645
wild	QZ-11	37	298	11810286	11891178	80892
wild	QZ-11	37	345	12381779	12451460	69681
wild	QZ-11	37	277	12563981	12641956	77975
wild	QZ-11	37	329	13692575	13751475	58900
wild	QZ-11	37	241	13901357	13959534	58177
wild	QZ-11	37	578	13960354	14125300	164946
wild	QZ-11	38	132	4815695	5043948	228253
wild	QZ-11	38	203	6265653	6378549	112896
wild	QZ-11	39	588	7108430	7163485	55055
wild	QZ-11	39	95	7797447	7861093	63646
wild	QZ-11	39	242	7880604	7994911	114307
wild	QZ-11	39	114	8117115	8191439	74324
wild	QZ-11	39	146	10362418	10415839	53421
wild	QZ-11	40	129	8642880	8721422	78542
wild	QZ-11	40	180	12063750	12118912	55162
wild	QZ-11	41	181	1689755	1745702	55947
wild	QZ-11	41	210	2981589	3060132	78543
wild	QZ-11	41	337	3072423	3133391	60968
wild	QZ-11	41	783	3164680	3246311	81631
wild	QZ-11	41	718	3281557	3375554	93997
wild	QZ-11	41	382	3376713	3482925	106212
wild	QZ-11	41	475	3595739	3653535	57796
wild	QZ-11	41	448	3722747	3835843	113096
wild	QZ-11	41	96	3877681	3938015	60334
wild	QZ-11	41	83	4105903	4178869	72966
wild	QZ-11	41	82	4362400	4427175	64775
wild	QZ-11	41	143	4558862	4655113	96251
wild	QZ-11	41	1149	5657473	5769243	111770
wild	QZ-11	41	101	5873073	5979088	106015
wild	QZ-11	43	130	473419	538859	65440
wild	QZ-11	43	256	2619656	2708302	88646
wild	QZ-11	43	580	3241854	3311747	69893
wild	QZ-11	44	124	8749634	8801822	52188
wild	QZ-11	44	170	8851037	8915510	64473
wild	QZ-11	45	140	7087737	7169241	81504
wild	QZ-11	45	145	7172554	7254265	81711
wild	QZ-11	45	96	8621694	8698429	76735
wild	QZ-11	46	459	3183485	3291693	108208
wild	QZ-11	47	254	5515789	5586372	70583
wild	QZ-11	47	487	5898096	6021158	123062
wild	QZ-11	47	472	6031191	6152161	120970
wild	QZ-11	47	369	6229857	6386462	156605
wild	QZ-11	49	403	3077352	3162158	84806
wild	QZ-11	49	1214	3606321	3715868	109547
wild	QZ-12	1	232	3120785	3176234	55449
wild	QZ-12	1	98	3741704	3797847	56143
wild	QZ-12	1	99	7126723	7186880	60157
wild	QZ-12	1	122	7320476	7375958	55482
wild	QZ-12	1	136	7402423	7486964	84541
wild	QZ-12	1	662	7515529	7635880	120351
wild	QZ-12	1	184	7672950	7741778	68828
wild	QZ-12	1	318	12981295	13048579	67284
wild	QZ-12	1	208	14277145	14341188	64043
wild	QZ-12	1	136	16251679	16355137	103458
wild	QZ-12	1	141	16373852	16512206	138354
wild	QZ-12	1	212	33835618	33914362	78744
wild	QZ-12	1	163	35067182	35134375	67193
wild	QZ-12	1	251	41760103	41848606	88503
wild	QZ-12	2	204	5218732	5272103	53371
wild	QZ-12	2	275	13502793	13560039	57246
wild	QZ-12	2	243	14121827	14196274	74447
wild	QZ-12	2	696	17385773	17503573	117800
wild	QZ-12	2	276	18802488	18926359	123871
wild	QZ-12	2	192	19495135	19547326	52191
wild	QZ-12	2	265	20350074	20593117	243043
wild	QZ-12	2	113	20599518	20680826	81308
wild	QZ-12	2	179	20685151	20844742	159591
wild	QZ-12	2	111	20856722	20918907	62185
wild	QZ-12	2	83	20941855	21019217	77362
wild	QZ-12	2	319	21093637	21311578	217941
wild	QZ-12	2	184	21779825	21846821	66996
wild	QZ-12	2	359	21848281	22009631	161350
wild	QZ-12	2	247	22031597	22121224	89627
wild	QZ-12	2	186	24207791	24370781	162990
wild	QZ-12	2	148	27956022	28008803	52781
wild	QZ-12	2	610	28009281	28243423	234142
wild	QZ-12	2	285	28250009	28364868	114859
wild	QZ-12	3	375	6088599	6157547	68948
wild	QZ-12	3	210	13554214	13666443	112229
wild	QZ-12	3	106	18949760	19007655	57895
wild	QZ-12	3	250	24236853	24352919	116066
wild	QZ-12	3	190	24355547	24416385	60838
wild	QZ-12	3	198	24441750	24494680	52930
wild	QZ-12	3	301	24536890	24636355	99465
wild	QZ-12	3	203	24712356	24775476	63120
wild	QZ-12	3	328	24807399	24917973	110574
wild	QZ-12	3	340	24921933	25022551	100618
wild	QZ-12	3	197	25023927	25075147	51220
wild	QZ-12	3	192	25087192	25195544	108352
wild	QZ-12	3	118	25289211	25347049	57838
wild	QZ-12	3	220	25365308	25511141	145833
wild	QZ-12	3	270	25561043	25725196	164153
wild	QZ-12	3	97	25854118	25925001	70883
wild	QZ-12	3	183	25927038	26067824	140786
wild	QZ-12	3	272	26068900	26313249	244349
wild	QZ-12	3	91	26328191	26416157	87966
wild	QZ-12	3	181	26580454	26713428	132974
wild	QZ-12	3	175	26758677	26873207	114530
wild	QZ-12	3	158	26889056	26991183	102127
wild	QZ-12	3	152	26994683	27068586	73903
wild	QZ-12	3	216	27070727	27127296	56569
wild	QZ-12	3	383	27238043	27343171	105128
wild	QZ-12	3	413	27349090	27494014	144924
wild	QZ-12	3	346	27495216	27590693	95477
wild	QZ-12	3	331	29346132	29409250	63118
wild	QZ-12	3	581	35379586	35450805	71219
wild	QZ-12	4	269	10149349	10242857	93508
wild	QZ-12	4	331	10245140	10396718	151578
wild	QZ-12	4	119	10439151	10531061	91910
wild	QZ-12	4	228	11218551	11279378	60827
wild	QZ-12	4	325	12195830	12265742	69912
wild	QZ-12	4	185	18946599	18999897	53298
wild	QZ-12	4	89	19056010	19124451	68441
wild	QZ-12	4	613	21656763	21717486	60723
wild	QZ-12	4	136	24218531	24275307	56776
wild	QZ-12	4	111	25060438	25128472	68034
wild	QZ-12	4	993	26867224	27030330	163106
wild	QZ-12	4	220	30198358	30262417	64059
wild	QZ-12	4	299	30487209	30540631	53422
wild	QZ-12	5	771	2819689	3024655	204966
wild	QZ-12	5	281	3102847	3204577	101730
wild	QZ-12	5	455	3393516	3617041	223525
wild	QZ-12	5	218	3625377	3749333	123956
wild	QZ-12	5	454	3777795	4004067	226272
wild	QZ-12	5	387	4051161	4226924	175763
wild	QZ-12	5	227	4479699	4686473	206774
wild	QZ-12	5	145	4692367	4852864	160497
wild	QZ-12	5	219	5197566	5285958	88392
wild	QZ-12	5	412	7731879	7785385	53506
wild	QZ-12	5	238	10259161	10318853	59692
wild	QZ-12	5	174	19080315	19140741	60426
wild	QZ-12	5	152	19744341	19794799	50458
wild	QZ-12	5	421	19810377	19900047	89670
wild	QZ-12	5	124	19955756	20018491	62735
wild	QZ-12	5	169	20478648	20568394	89746
wild	QZ-12	5	420	20603936	20772939	169003
wild	QZ-12	5	202	21740277	21809957	69680
wild	QZ-12	5	224	22262468	22323693	61225
wild	QZ-12	5	243	31825423	31888281	62858
wild	QZ-12	5	105	34147228	34232851	85623
wild	QZ-12	6	246	8575847	8628953	53106
wild	QZ-12	6	193	14348969	14517453	168484
wild	QZ-12	6	509	20948274	21105121	156847
wild	QZ-12	6	314	26316545	26381399	64854
wild	QZ-12	6	228	26855411	27022224	166813
wild	QZ-12	6	98	29046612	29103462	56850
wild	QZ-12	6	1344	32299700	32519359	219659
wild	QZ-12	7	183	106510	292070	185560
wild	QZ-12	7	396	8703350	8863302	159952
wild	QZ-12	7	356	15052717	15136962	84245
wild	QZ-12	7	455	15140004	15223225	83221
wild	QZ-12	7	110	15987735	16038231	50496
wild	QZ-12	7	108	16069390	16129929	60539
wild	QZ-12	7	235	22540913	22635639	94726
wild	QZ-12	7	215	23825452	23967043	141591
wild	QZ-12	8	1289	10584105	10805631	221526
wild	QZ-12	8	933	10806966	10946659	139693
wild	QZ-12	8	441	10978575	11113352	134777
wild	QZ-12	8	582	11115769	11296341	180572
wild	QZ-12	8	166	11334357	11426930	92573
wild	QZ-12	8	543	11459614	11623629	164015
wild	QZ-12	9	122	1151662	1207104	55442
wild	QZ-12	9	236	7265820	7326847	61027
wild	QZ-12	9	394	10658529	10733898	75369
wild	QZ-12	9	137	10951499	11035024	83525
wild	QZ-12	9	298	11172411	11228506	56095
wild	QZ-12	9	218	12118635	12197591	78956
wild	QZ-12	9	1739	12525519	12755815	230296
wild	QZ-12	9	280	15565335	15622533	57198
wild	QZ-12	9	126	16005256	16064979	59723
wild	QZ-12	9	96	19426129	19480070	53941
wild	QZ-12	9	213	19928514	20002337	73823
wild	QZ-12	9	145	23406318	23473465	67147
wild	QZ-12	10	155	383739	435800	52061
wild	QZ-12	10	363	7747237	7815835	68598
wild	QZ-12	10	290	7903968	7972003	68035
wild	QZ-12	10	415	7980626	8081568	100942
wild	QZ-12	10	110	8237576	8343518	105942
wild	QZ-12	10	297	9758199	9841622	83423
wild	QZ-12	10	141	14963046	15028785	65739
wild	QZ-12	10	308	15074878	15219417	144539
wild	QZ-12	10	510	19001528	19071903	70375
wild	QZ-12	10	707	22872472	23083800	211328
wild	QZ-12	11	419	538800	599243	60443
wild	QZ-12	11	823	7744684	7874154	129470
wild	QZ-12	11	510	7876583	8020830	144247
wild	QZ-12	11	164	8021509	8077571	56062
wild	QZ-12	11	122	11381084	11507078	125994
wild	QZ-12	11	122	26178413	26253098	74685
wild	QZ-12	12	364	5147803	5210401	62598
wild	QZ-12	12	409	12842475	12914294	71819
wild	QZ-12	12	242	17714540	17874906	160366
wild	QZ-12	13	170	834644	1003798	169154
wild	QZ-12	13	174	8565549	8623964	58415
wild	QZ-12	13	327	11140564	11251281	110717
wild	QZ-12	13	108	11257413	11355187	97774
wild	QZ-12	13	162	18457656	18530445	72789
wild	QZ-12	14	179	3757212	3813620	56408
wild	QZ-12	14	178	3892294	4083654	191360
wild	QZ-12	14	312	4087846	4418695	330849
wild	QZ-12	14	114	4421584	4474093	52509
wild	QZ-12	14	83	5111215	5171014	59799
wild	QZ-12	14	887	6072064	6203462	131398
wild	QZ-12	14	152	8898076	9000784	102708
wild	QZ-12	15	178	3518174	3672253	154079
wild	QZ-12	15	304	21894649	22063851	169202
wild	QZ-12	16	477	17443088	17521564	78476
wild	QZ-12	16	365	17669526	17739778	70252
wild	QZ-12	16	148	18622044	18705837	83793
wild	QZ-12	16	204	18866303	18934409	68106
wild	QZ-12	16	159	19157529	19254680	97151
wild	QZ-12	16	124	19288824	19379553	90729
wild	QZ-12	16	251	19385352	19574717	189365
wild	QZ-12	16	127	19576624	19678003	101379
wild	QZ-12	16	86	20458948	20521286	62338
wild	QZ-12	16	134	20625109	20678628	53519
wild	QZ-12	16	342	20785183	20876662	91479
wild	QZ-12	16	413	20898694	20972936	74242
wild	QZ-12	18	449	2467213	2518246	51033
wild	QZ-12	18	413	3276251	3402394	126143
wild	QZ-12	18	297	3408114	3463532	55418
wild	QZ-12	18	418	5015974	5095380	79406
wild	QZ-12	18	233	5102548	5195118	92570
wild	QZ-12	18	298	8749258	8799461	50203
wild	QZ-12	18	136	13021232	13107376	86144
wild	QZ-12	19	296	3824771	4003599	178828
wild	QZ-12	19	130	9434502	9513950	79448
wild	QZ-12	19	99	9571110	9630146	59036
wild	QZ-12	20	256	7287228	7382841	95613
wild	QZ-12	20	292	7384229	7446648	62419
wild	QZ-12	20	157	9177106	9299790	122684
wild	QZ-12	21	186	5345361	5398344	52983
wild	QZ-12	21	278	7331898	7403765	71867
wild	QZ-12	22	361	9819834	9915120	95286
wild	QZ-12	22	130	17346653	17400963	54310
wild	QZ-12	22	84	21709397	21779041	69644
wild	QZ-12	24	90	13143729	13218759	75030
wild	QZ-12	24	572	14364619	14584130	219511
wild	QZ-12	24	296	18025534	18101999	76465
wild	QZ-12	25	159	5772604	5836681	64077
wild	QZ-12	25	193	10112162	10164082	51920
wild	QZ-12	25	132	11553210	11638473	85263
wild	QZ-12	25	351	15846174	15978856	132682
wild	QZ-12	25	96	16001829	16075552	73723
wild	QZ-12	26	268	13404418	13458812	54394
wild	QZ-12	26	157	16943043	17062709	119666
wild	QZ-12	26	153	17993473	18080233	86760
wild	QZ-12	28	405	9021492	9110105	88613
wild	QZ-12	28	148	9152111	9291309	139198
wild	QZ-12	28	1627	19355953	19586180	230227
wild	QZ-12	28	649	19610426	19665461	55035
wild	QZ-12	28	683	19666549	19729962	63413
wild	QZ-12	28	687	19730131	19794793	64662
wild	QZ-12	28	574	19857031	19912660	55629
wild	QZ-12	29	135	166740	239884	73144
wild	QZ-12	29	647	854860	956848	101988
wild	QZ-12	29	639	999194	1119982	120788
wild	QZ-12	29	117	1600310	1675843	75533
wild	QZ-12	29	122	3263524	3321687	58163
wild	QZ-12	29	469	3353139	3453029	99890
wild	QZ-12	29	780	4796471	5025609	229138
wild	QZ-12	29	541	5026225	5100342	74117
wild	QZ-12	29	818	5100834	5188668	87834
wild	QZ-12	29	930	5227251	5405833	178582
wild	QZ-12	29	333	5407873	5503773	95900
wild	QZ-12	29	130	5551419	5607438	56019
wild	QZ-12	30	309	2380733	2442095	61362
wild	QZ-12	30	88	5223421	5277225	53804
wild	QZ-12	30	86	11080641	11161815	81174
wild	QZ-12	31	88	8266291	8328157	61866
wild	QZ-12	32	167	69594	126881	57287
wild	QZ-12	32	212	326679	381519	54840
wild	QZ-12	32	94	9839980	9905231	65251
wild	QZ-12	32	110	12137875	12228163	90288
wild	QZ-12	33	127	6882853	6955795	72942
wild	QZ-12	34	497	1414299	1471539	57240
wild	QZ-12	34	94	3417913	3468751	50838
wild	QZ-12	34	110	3497532	3552497	54965
wild	QZ-12	34	354	4031619	4105535	73916
wild	QZ-12	35	540	12095158	12156166	61008
wild	QZ-12	35	402	12156716	12214541	57825
wild	QZ-12	36	122	2933020	3013087	80067
wild	QZ-12	36	112	3015737	3076780	61043
wild	QZ-12	36	137	3078506	3151429	72923
wild	QZ-12	36	122	3188611	3277044	88433
wild	QZ-12	36	116	3372923	3446692	73769
wild	QZ-12	36	94	3465494	3519566	54072
wild	QZ-12	36	98	3531511	3617331	85820
wild	QZ-12	36	121	4426680	4486366	59686
wild	QZ-12	36	317	4511761	4618649	106888
wild	QZ-12	36	95	4655957	4718314	62357
wild	QZ-12	36	105	4807770	4866424	58654
wild	QZ-12	36	148	5123131	5185939	62808
wild	QZ-12	36	305	6361788	6455246	93458
wild	QZ-12	38	109	6289173	6380264	91091
wild	QZ-12	39	691	7082128	7154118	71990
wild	QZ-12	40	401	3721461	3772024	50563
wild	QZ-12	40	92	4117224	4183140	65916
wild	QZ-12	40	124	6335882	6430947	95065
wild	QZ-12	40	140	6813430	6897675	84245
wild	QZ-12	40	104	7003359	7115481	112122
wild	QZ-12	40	120	7185541	7328052	142511
wild	QZ-12	40	215	8656434	8860899	204465
wild	QZ-12	40	122	8983968	9139787	155819
wild	QZ-12	40	305	9220525	9406184	185659
wild	QZ-12	40	119	9409791	9483913	74122
wild	QZ-12	40	373	9501062	9692075	191013
wild	QZ-12	40	160	9701135	9784984	83849
wild	QZ-12	40	167	10017375	10174552	157177
wild	QZ-12	41	270	1054118	1113210	59092
wild	QZ-12	41	324	6646654	6798249	151595
wild	QZ-12	43	250	767534	958636	191102
wild	QZ-12	43	157	1286224	1415162	128938
wild	QZ-12	43	171	1524603	1767094	242491
wild	QZ-12	43	527	3251449	3311747	60298
wild	QZ-12	43	359	3316121	3372783	56662
wild	QZ-12	44	144	6459999	6516548	56549
wild	QZ-12	44	97	8542004	8605253	63249
wild	QZ-12	44	144	9030818	9104689	73871
wild	QZ-12	44	210	9105792	9222767	116975
wild	QZ-12	45	87	8617430	8686978	69548
wild	QZ-12	46	95	1066132	1122598	56466
wild	QZ-12	46	134	1246339	1307972	61633
wild	QZ-12	46	161	1711965	1827211	115246
wild	QZ-12	46	378	3169620	3236444	66824
wild	QZ-12	47	228	5515789	5570734	54945
wild	QZ-12	47	1649	5616214	5958241	342027
wild	QZ-12	47	993	5959339	6353239	393900
wild	QZ-12	47	173	6353594	6446060	92466
wild	QZ-12	47	225	6447104	6597383	150279
wild	QZ-12	47	116	6790410	6848290	57880
wild	QZ-12	47	217	6850382	6910497	60115
wild	QZ-12	47	304	9126440	9218611	92171
wild	QZ-12	49	302	5014588	5108299	93711
wild	QZ-13	1	127	3274355	3336233	61878
wild	QZ-13	1	214	3562245	3628931	66686
wild	QZ-13	1	145	7117585	7185179	67594
wild	QZ-13	1	119	7187916	7266838	78922
wild	QZ-13	1	119	7374187	7433535	59348
wild	QZ-13	1	421	9807563	9859366	51803
wild	QZ-13	1	125	13051512	13104144	52632
wild	QZ-13	1	667	13523825	13612481	88656
wild	QZ-13	1	276	13613421	13690087	76666
wild	QZ-13	1	252	13716844	13835299	118455
wild	QZ-13	1	358	14094007	14189837	95830
wild	QZ-13	1	85	16452434	16552640	100206
wild	QZ-13	1	123	16978039	17113307	135268
wild	QZ-13	1	243	23127687	23216083	88396
wild	QZ-13	1	129	24736178	24802752	66574
wild	QZ-13	1	143	27586324	27647036	60712
wild	QZ-13	1	396	34209902	34278031	68129
wild	QZ-13	1	203	34989534	35047914	58380
wild	QZ-13	2	547	10546047	10643924	97877
wild	QZ-13	2	710	17385773	17508775	123002
wild	QZ-13	2	224	18257701	18362994	105293
wild	QZ-13	2	123	20330002	20435457	105455
wild	QZ-13	2	238	20483458	20679332	195874
wild	QZ-13	2	97	20707584	20799567	91983
wild	QZ-13	2	96	21022183	21075570	53387
wild	QZ-13	2	84	21079546	21138572	59026
wild	QZ-13	2	147	21206694	21321613	114919
wild	QZ-13	2	130	21336663	21427124	90461
wild	QZ-13	2	287	27468322	27584313	115991
wild	QZ-13	2	161	28123941	28185504	61563
wild	QZ-13	2	466	28189040	28379805	190765
wild	QZ-13	2	268	31316858	31422031	105173
wild	QZ-13	2	230	32241670	32293957	52287
wild	QZ-13	3	222	105885	222807	116922
wild	QZ-13	3	202	227461	278429	50968
wild	QZ-13	3	333	6150694	6221712	71018
wild	QZ-13	3	709	7777732	7873269	95537
wild	QZ-13	3	341	13469343	13552152	82809
wild	QZ-13	3	140	14252319	14305526	53207
wild	QZ-13	3	451	15819974	16000284	180310
wild	QZ-13	3	181	18584966	18640217	55251
wild	QZ-13	3	143	21927610	21997769	70159
wild	QZ-13	3	323	22042860	22135150	92290
wild	QZ-13	3	412	31438763	31563796	125033
wild	QZ-13	4	398	10134800	10228596	93796
wild	QZ-13	4	343	10232406	10391121	158715
wild	QZ-13	4	272	12146093	12219283	73190
wild	QZ-13	4	168	12743687	12865044	121357
wild	QZ-13	4	92	12868761	12946241	77480
wild	QZ-13	4	167	12962301	13090506	128205
wild	QZ-13	4	200	13384881	13482859	97978
wild	QZ-13	4	91	13487669	13545010	57341
wild	QZ-13	4	113	13684855	13768191	83336
wild	QZ-13	4	86	13850359	13923465	73106
wild	QZ-13	4	128	14007613	14106809	99196
wild	QZ-13	4	120	14176810	14253016	76206
wild	QZ-13	4	153	14322199	14497177	174978
wild	QZ-13	4	264	14616994	14781194	164200
wild	QZ-13	4	173	14906513	14984721	78208
wild	QZ-13	4	198	15004278	15177291	173013
wild	QZ-13	4	89	15274907	15370634	95727
wild	QZ-13	4	94	18373611	18447879	74268
wild	QZ-13	4	110	18579249	18674534	95285
wild	QZ-13	4	115	18716248	18844899	128651
wild	QZ-13	4	104	21210809	21293298	82489
wild	QZ-13	4	142	24068564	24128717	60153
wild	QZ-13	4	207	24248185	24316610	68425
wild	QZ-13	4	496	33179082	33229517	50435
wild	QZ-13	5	275	6759720	6825359	65639
wild	QZ-13	5	360	19553911	19643626	89715
wild	QZ-13	5	259	28091898	28184192	92294
wild	QZ-13	5	318	29422483	29487444	64961
wild	QZ-13	6	81	13740936	13790970	50034
wild	QZ-13	6	206	13837143	13896315	59172
wild	QZ-13	6	179	16443166	16496972	53806
wild	QZ-13	6	412	20606779	20760729	153950
wild	QZ-13	6	92	22343392	22394449	51057
wild	QZ-13	6	188	22441774	22501456	59682
wild	QZ-13	6	1232	32299531	32501312	201781
wild	QZ-13	6	243	34028021	34079144	51123
wild	QZ-13	7	84	415210	470497	55287
wild	QZ-13	7	140	8749184	8801579	52395
wild	QZ-13	7	195	13191532	13246543	55011
wild	QZ-13	7	111	13784179	13859218	75039
wild	QZ-13	7	185	22042122	22099982	57860
wild	QZ-13	7	151	23806748	23879925	73177
wild	QZ-13	7	89	23887386	23957950	70564
wild	QZ-13	7	170	26557348	26674276	116928
wild	QZ-13	7	504	30079975	30197212	117237
wild	QZ-13	8	660	31592	151501	119909
wild	QZ-13	8	83	3526370	3595838	69468
wild	QZ-13	8	91	3750574	3809004	58430
wild	QZ-13	8	125	9969126	10038633	69507
wild	QZ-13	8	200	11047656	11113113	65457
wild	QZ-13	8	516	13316428	13373690	57262
wild	QZ-13	8	428	20419668	20489210	69542
wild	QZ-13	9	139	518126	586796	68670
wild	QZ-13	9	137	10951456	11032938	81482
wild	QZ-13	9	500	11353049	11409976	56927
wild	QZ-13	9	148	12305286	12365555	60269
wild	QZ-13	9	449	12535907	12629725	93818
wild	QZ-13	9	124	13062590	13124561	61971
wild	QZ-13	9	85	16347552	16421012	73460
wild	QZ-13	9	167	18847744	18931902	84158
wild	QZ-13	9	175	30479033	30576894	97861
wild	QZ-13	10	577	7602760	7663365	60605
wild	QZ-13	10	347	10050272	10119470	69198
wild	QZ-13	10	1146	12295607	12507714	212107
wild	QZ-13	10	746	13315087	13534777	219690
wild	QZ-13	10	717	14407117	14614915	207798
wild	QZ-13	10	423	14874210	15072552	198342
wild	QZ-13	10	155	15111695	15190132	78437
wild	QZ-13	10	179	15581899	15645730	63831
wild	QZ-13	10	365	15942210	16027139	84929
wild	QZ-13	10	223	16232827	16286644	53817
wild	QZ-13	10	266	17033423	17096244	62821
wild	QZ-13	10	194	17109169	17161376	52207
wild	QZ-13	10	102	18665989	18743800	77811
wild	QZ-13	10	224	27031836	27117237	85401
wild	QZ-13	10	124	28030889	28095748	64859
wild	QZ-13	11	242	9038695	9099891	61196
wild	QZ-13	11	238	9140935	9212364	71429
wild	QZ-13	11	212	16522544	16783486	260942
wild	QZ-13	11	196	18385572	18437108	51536
wild	QZ-13	12	86	9704285	9846624	142339
wild	QZ-13	12	119	9852523	9966180	113657
wild	QZ-13	12	119	10111487	10213700	102213
wild	QZ-13	12	152	12171023	12324732	153709
wild	QZ-13	12	136	12330158	12415772	85614
wild	QZ-13	12	223	12439909	12533086	93177
wild	QZ-13	12	390	12738258	12799764	61506
wild	QZ-13	12	101	13915046	13965310	50264
wild	QZ-13	12	122	17542872	17728763	185891
wild	QZ-13	12	136	17891167	17942109	50942
wild	QZ-13	12	533	28113750	28192923	79173
wild	QZ-13	13	172	1331005	1381126	50121
wild	QZ-13	13	122	8509358	8579448	70090
wild	QZ-13	13	175	18471290	18555131	83841
wild	QZ-13	13	97	18604093	18674057	69964
wild	QZ-13	14	219	3666296	3775101	108805
wild	QZ-13	14	307	14448261	14506979	58718
wild	QZ-13	15	100	14501783	14559762	57979
wild	QZ-13	15	207	21964649	22058738	94089
wild	QZ-13	16	185	14446022	14536278	90256
wild	QZ-13	16	175	14536404	14612495	76091
wild	QZ-13	16	212	14667921	14769452	101531
wild	QZ-13	16	225	14773806	14887126	113320
wild	QZ-13	16	257	15221942	15324964	103022
wild	QZ-13	16	106	15623282	15684653	61371
wild	QZ-13	16	370	17413492	17495688	82196
wild	QZ-13	16	681	17626108	17739303	113195
wild	QZ-13	16	86	19895495	19954481	58986
wild	QZ-13	16	86	20355673	20425892	70219
wild	QZ-13	16	150	20625109	20683056	57947
wild	QZ-13	16	252	20705567	20770634	65067
wild	QZ-13	16	230	20815975	20873238	57263
wild	QZ-13	16	267	20916415	20971470	55055
wild	QZ-13	16	242	21091899	21256182	164283
wild	QZ-13	16	160	24451864	24504583	52719
wild	QZ-13	18	190	3338585	3418550	79965
wild	QZ-13	18	689	4036296	4105907	69611
wild	QZ-13	18	317	6074782	6160489	85707
wild	QZ-13	18	246	6161481	6258601	97120
wild	QZ-13	18	283	6310254	6416536	106282
wild	QZ-13	18	175	6466701	6533478	66777
wild	QZ-13	18	237	6552405	6641348	88943
wild	QZ-13	18	368	7330265	7470377	140112
wild	QZ-13	18	227	7472226	7573253	101027
wild	QZ-13	18	192	7573715	7664331	90616
wild	QZ-13	18	216	7665996	7754704	88708
wild	QZ-13	18	126	7756239	7809231	52992
wild	QZ-13	18	290	7809682	7911966	102284
wild	QZ-13	18	294	8105149	8163913	58764
wild	QZ-13	18	544	8166244	8355767	189523
wild	QZ-13	18	312	8785319	8842308	56989
wild	QZ-13	18	83	10527985	10589256	61271
wild	QZ-13	18	278	12899706	12976316	76610
wild	QZ-13	19	85	9505430	9561499	56069
wild	QZ-13	19	200	9685430	9805558	120128
wild	QZ-13	19	140	10729799	10836753	106954
wild	QZ-13	19	202	10837082	10895779	58697
wild	QZ-13	19	265	10935519	11011886	76367
wild	QZ-13	19	410	11074651	11142432	67781
wild	QZ-13	19	608	11153369	11208932	55563
wild	QZ-13	19	145	11261751	11314530	52779
wild	QZ-13	19	164	11382744	11469486	86742
wild	QZ-13	19	176	12627174	12683446	56272
wild	QZ-13	20	557	7384011	7511616	127605
wild	QZ-13	20	146	9177106	9248260	71154
wild	QZ-13	20	245	10973213	11053706	80493
wild	QZ-13	21	649	928184	979513	51329
wild	QZ-13	21	240	982721	1053402	70681
wild	QZ-13	21	213	5342991	5410332	67341
wild	QZ-13	21	270	12236586	12292726	56140
wild	QZ-13	22	518	9566908	9644708	77800
wild	QZ-13	22	86	11662763	11889458	226695
wild	QZ-13	22	1056	20777483	20896678	119195
wild	QZ-13	23	620	15404463	15472217	67754
wild	QZ-13	23	447	15514323	15572339	58016
wild	QZ-13	23	880	15572775	15694011	121236
wild	QZ-13	23	269	16232953	16289616	56663
wild	QZ-13	24	156	14528817	14584959	56142
wild	QZ-13	24	434	15242681	15387654	144973
wild	QZ-13	24	258	18073427	18132196	58769
wild	QZ-13	25	536	6751302	6856518	105216
wild	QZ-13	25	129	7613176	7672560	59384
wild	QZ-13	25	123	7747173	7811901	64728
wild	QZ-13	25	160	13989953	14088750	98797
wild	QZ-13	25	215	14089344	14171465	82121
wild	QZ-13	25	257	14192302	14265836	73534
wild	QZ-13	25	153	14303891	14390480	86589
wild	QZ-13	25	133	14499928	14579182	79254
wild	QZ-13	25	149	14582819	14674191	91372
wild	QZ-13	25	249	14760794	14863613	102819
wild	QZ-13	25	999	15184646	15587750	403104
wild	QZ-13	25	191	15589133	15644761	55628
wild	QZ-13	25	170	15705903	15802646	96743
wild	QZ-13	25	353	15875385	15997667	122282
wild	QZ-13	25	173	16045936	16158887	112951
wild	QZ-13	25	162	16161545	16213017	51472
wild	QZ-13	26	192	13173088	13223441	50353
wild	QZ-13	26	113	14406040	14456457	50417
wild	QZ-13	26	252	17256076	17350979	94903
wild	QZ-13	26	100	17972996	18028023	55027
wild	QZ-13	26	107	18810134	18964412	154278
wild	QZ-13	28	1109	13191620	13284065	92445
wild	QZ-13	28	185	13600466	13721723	121257
wild	QZ-13	29	240	184593	322953	138360
wild	QZ-13	29	1254	483223	565179	81956
wild	QZ-13	29	94	1550138	1605423	55285
wild	QZ-13	29	82	1605522	1746847	141325
wild	QZ-13	29	156	1771694	1832527	60833
wild	QZ-13	29	273	2360496	2484745	124249
wild	QZ-13	29	91	2538181	2640966	102785
wild	QZ-13	29	813	2900941	2984412	83471
wild	QZ-13	29	186	3205228	3259918	54690
wild	QZ-13	29	469	4143817	4207784	63967
wild	QZ-13	29	448	5811045	5905228	94183
wild	QZ-13	29	1285	5909746	6009557	99811
wild	QZ-13	29	656	6011392	6070921	59529
wild	QZ-13	29	237	9357287	9430344	73057
wild	QZ-13	30	614	2888473	3090191	201718
wild	QZ-13	30	256	3091603	3190978	99375
wild	QZ-13	30	251	3192663	3299548	106885
wild	QZ-13	30	208	3382848	3586400	203552
wild	QZ-13	30	160	3593901	3750229	156328
wild	QZ-13	30	215	4051262	4192529	141267
wild	QZ-13	30	417	5096734	5199366	102632
wild	QZ-13	30	82	11098708	11180647	81939
wild	QZ-13	31	93	9119461	9198439	78978
wild	QZ-13	31	149	9307100	9390476	83376
wild	QZ-13	31	171	9508526	9584674	76148
wild	QZ-13	32	365	73706	176628	102922
wild	QZ-13	32	294	8053004	8143215	90211
wild	QZ-13	32	329	8176440	8275454	99014
wild	QZ-13	32	587	8275594	8493753	218159
wild	QZ-13	32	106	8495213	8553143	57930
wild	QZ-13	32	466	10710343	10804383	94040
wild	QZ-13	32	286	12095736	12150397	54661
wild	QZ-13	33	328	4898603	5028467	129864
wild	QZ-13	33	264	5695561	5757984	62423
wild	QZ-13	33	177	5810679	5873452	62773
wild	QZ-13	33	299	5873873	6027044	153171
wild	QZ-13	33	196	6860201	6977951	117750
wild	QZ-13	33	301	11472210	11545946	73736
wild	QZ-13	34	180	3617698	3693648	75950
wild	QZ-13	34	236	4366002	4427751	61749
wild	QZ-13	34	99	6040650	6148178	107528
wild	QZ-13	34	428	6395938	6447514	51576
wild	QZ-13	34	936	6448239	6589563	141324
wild	QZ-13	34	386	6685835	6751172	65337
wild	QZ-13	34	2029	6751428	7020275	268847
wild	QZ-13	34	266	7746919	7824512	77593
wild	QZ-13	36	97	456886	530395	73509
wild	QZ-13	36	151	4898977	4954298	55321
wild	QZ-13	37	362	13598185	13679466	81281
wild	QZ-13	37	337	13706884	13769964	63080
wild	QZ-13	37	322	13806666	13871575	64909
wild	QZ-13	37	175	13873708	13929786	56078
wild	QZ-13	38	149	6242304	6301645	59341
wild	QZ-13	39	203	6179334	6233805	54471
wild	QZ-13	40	678	203887	295979	92092
wild	QZ-13	40	700	4165352	4477355	312003
wild	QZ-13	40	142	6215709	6334295	118586
wild	QZ-13	40	107	6767281	6821638	54357
wild	QZ-13	40	85	7017443	7113066	95623
wild	QZ-13	40	146	7249325	7447675	198350
wild	QZ-13	40	85	8651910	8704638	52728
wild	QZ-13	40	153	9229861	9331143	101282
wild	QZ-13	40	88	9437718	9489470	51752
wild	QZ-13	41	125	4838612	4936842	98230
wild	QZ-13	41	1629	5581177	5748701	167524
wild	QZ-13	41	161	6853963	6913846	59883
wild	QZ-13	42	144	8253192	8325010	71818
wild	QZ-13	43	247	2621612	2708751	87139
wild	QZ-13	43	539	3253993	3317776	63783
wild	QZ-13	43	236	4543645	4601053	57408
wild	QZ-13	44	287	5285844	5355309	69465
wild	QZ-13	44	400	5752587	5832522	79935
wild	QZ-13	44	724	6360536	6534270	173734
wild	QZ-13	44	637	6543750	6627718	83968
wild	QZ-13	44	561	6700017	6755097	55080
wild	QZ-13	44	246	10595456	10651388	55932
wild	QZ-13	44	374	10771247	10839245	67998
wild	QZ-13	45	122	9068734	9158792	90058
wild	QZ-13	45	177	9409651	9496796	87145
wild	QZ-13	45	155	9550174	9620128	69954
wild	QZ-13	45	243	9656944	9774069	117125
wild	QZ-13	45	516	9890429	9960081	69652
wild	QZ-13	45	926	9988320	10110254	121934
wild	QZ-13	45	453	10112979	10199358	86379
wild	QZ-13	45	123	10791707	10847417	55710
wild	QZ-13	46	199	806314	899758	93444
wild	QZ-13	46	384	978069	1161210	183141
wild	QZ-13	46	210	1165194	1235722	70528
wild	QZ-13	46	355	1235783	1396075	160292
wild	QZ-13	46	95	1550352	1601318	50966
wild	QZ-13	46	169	1684307	1786126	101819
wild	QZ-13	46	247	1815683	1939862	124179
wild	QZ-13	46	265	3204690	3256175	51485
wild	QZ-13	47	315	5313005	5382841	69836
wild	QZ-13	47	220	5432920	5483814	50894
wild	QZ-13	47	251	5499839	5569690	69851
wild	QZ-13	47	1535	5745252	5958277	213025
wild	QZ-13	47	890	6031191	6353365	322174
wild	QZ-13	47	220	6447104	6595911	148807
wild	QZ-13	49	248	3049954	3105487	55533
wild	QZ-14	1	716	1663888	1770384	106496
wild	QZ-14	1	242	7188370	7318792	130422
wild	QZ-14	1	206	7320385	7418234	97849
wild	QZ-14	1	124	12125718	12186571	60853
wild	QZ-14	1	397	14273587	14395055	121468
wild	QZ-14	1	94	15539535	15604775	65240
wild	QZ-14	1	155	24612775	24663900	51125
wild	QZ-14	1	165	25331029	25388379	57350
wild	QZ-14	1	265	28077184	28139560	62376
wild	QZ-14	2	145	5174424	5235978	61554
wild	QZ-14	2	323	17822975	17904614	81639
wild	QZ-14	2	966	19188406	19345444	157038
wild	QZ-14	2	810	19369054	19469474	100420
wild	QZ-14	2	544	19988969	20176384	187415
wild	QZ-14	2	291	20201460	20316303	114843
wild	QZ-14	2	120	20321132	20405366	84234
wild	QZ-14	2	93	20835499	20902692	67193
wild	QZ-14	2	168	20909077	21036168	127091
wild	QZ-14	2	81	21472384	21555150	82766
wild	QZ-14	2	187	24101862	24188551	86689
wild	QZ-14	2	399	27314977	27457609	142632
wild	QZ-14	2	378	27494633	27629791	135158
wild	QZ-14	2	338	28536176	28629080	92904
wild	QZ-14	2	463	28664877	28775569	110692
wild	QZ-14	2	320	32214160	32327351	113191
wild	QZ-14	3	520	260830	348591	87761
wild	QZ-14	3	293	13485529	13555905	70376
wild	QZ-14	3	138	20622202	20704937	82735
wild	QZ-14	3	136	20959095	21303574	344479
wild	QZ-14	3	156	21927610	22009124	81514
wild	QZ-14	3	376	22057935	22175854	117919
wild	QZ-14	3	128	22344342	22465975	121633
wild	QZ-14	3	101	22984564	23168067	183503
wild	QZ-14	3	117	23368305	23575019	206714
wild	QZ-14	3	116	23580354	23780318	199964
wild	QZ-14	3	132	24036949	24143986	107037
wild	QZ-14	3	294	26889054	27066627	177573
wild	QZ-14	3	264	27067294	27140015	72721
wild	QZ-14	3	491	27257454	27389839	132385
wild	QZ-14	3	234	27392171	27482295	90124
wild	QZ-14	3	221	27531130	27590693	59563
wild	QZ-14	3	155	27739810	27791456	51646
wild	QZ-14	4	452	10168677	10353413	184736
wild	QZ-14	4	718	11181526	11298467	116941
wild	QZ-14	4	138	11302398	11386665	84267
wild	QZ-14	4	115	13736830	13844250	107420
wild	QZ-14	4	96	13846948	13925220	78272
wild	QZ-14	4	82	14129315	14179927	50612
wild	QZ-14	4	180	14187715	14326909	139194
wild	QZ-14	4	187	16466048	16534316	68268
wild	QZ-14	4	141	16795538	16851798	56260
wild	QZ-14	4	178	17947745	18031327	83582
wild	QZ-14	4	312	18119996	18395733	275737
wild	QZ-14	4	105	18462096	18518855	56759
wild	QZ-14	4	111	18579249	18674860	95611
wild	QZ-14	4	376	18801513	18910364	108851
wild	QZ-14	4	290	23029193	23191872	162679
wild	QZ-14	5	120	2971786	3028504	56718
wild	QZ-14	5	229	4107699	4226924	119225
wild	QZ-14	5	277	4462682	4717883	255201
wild	QZ-14	5	367	5307158	5371567	64409
wild	QZ-14	5	118	20476510	20530186	53676
wild	QZ-14	5	137	20783225	20834877	51652
wild	QZ-14	5	99	22972617	23057164	84547
wild	QZ-14	5	232	26098321	26155341	57020
wild	QZ-14	6	210	12260714	12353557	92843
wild	QZ-14	6	136	13753061	13825332	72271
wild	QZ-14	6	150	13912579	13981406	68827
wild	QZ-14	6	480	14647130	14700662	53532
wild	QZ-14	6	357	21243199	21448445	205246
wild	QZ-14	7	95	3938211	4008450	70239
wild	QZ-14	7	130	4486303	4546742	60439
wild	QZ-14	7	124	13742174	13851715	109541
wild	QZ-14	7	301	14732951	14798450	65499
wild	QZ-14	7	115	15489455	15574130	84675
wild	QZ-14	7	139	29149000	29205539	56539
wild	QZ-14	7	94	29215720	29273182	57462
wild	QZ-14	7	151	30077598	30150847	73249
wild	QZ-14	8	113	5750655	5820809	70154
wild	QZ-14	8	250	10367289	10500589	133300
wild	QZ-14	9	130	1164484	1225314	60830
wild	QZ-14	9	94	12411596	12494175	82579
wild	QZ-14	9	633	12525739	12658281	132542
wild	QZ-14	9	581	12683022	12733832	50810
wild	QZ-14	9	292	12735119	12819248	84129
wild	QZ-14	9	465	17623408	17879122	255714
wild	QZ-14	9	143	18058781	18123990	65209
wild	QZ-14	9	103	18199852	18261255	61403
wild	QZ-14	9	213	18754770	18837695	82925
wild	QZ-14	9	192	18841302	18931902	90600
wild	QZ-14	9	196	19023745	19106755	83010
wild	QZ-14	9	136	19601244	19654371	53127
wild	QZ-14	9	212	19928514	20002331	73817
wild	QZ-14	9	166	20264405	20340082	75677
wild	QZ-14	9	217	24472906	24532293	59387
wild	QZ-14	9	109	26384821	26437750	52929
wild	QZ-14	9	154	30486261	30577607	91346
wild	QZ-14	10	115	8206710	8257035	50325
wild	QZ-14	10	274	14899919	15055987	156068
wild	QZ-14	10	420	15057110	15239828	182718
wild	QZ-14	10	216	27609063	27742807	133744
wild	QZ-14	11	137	9462793	9543949	81156
wild	QZ-14	11	111	9607134	9689229	82095
wild	QZ-14	11	340	9769368	9858973	89605
wild	QZ-14	11	120	11499530	11551349	51819
wild	QZ-14	11	81	11563544	11627492	63948
wild	QZ-14	11	546	14481654	14559106	77452
wild	QZ-14	11	526	18076184	18248581	172397
wild	QZ-14	11	96	26189357	26253098	63741
wild	QZ-14	12	259	7407057	7474383	67326
wild	QZ-14	12	344	8169165	8222699	53534
wild	QZ-14	12	358	8427537	8477881	50344
wild	QZ-14	12	384	12842475	12900192	57717
wild	QZ-14	12	107	17539551	17639937	100386
wild	QZ-14	12	203	22222847	22283969	61122
wild	QZ-14	13	112	833404	948016	114612
wild	QZ-14	14	334	3745888	3839366	93478
wild	QZ-14	14	98	4640591	4691334	50743
wild	QZ-14	14	173	5083990	5184039	100049
wild	QZ-14	14	218	5249003	5299207	50204
wild	QZ-14	14	422	5299870	5364326	64456
wild	QZ-14	14	446	6363493	6418721	55228
wild	QZ-14	14	375	7286513	7355167	68654
wild	QZ-14	14	296	8553296	8627220	73924
wild	QZ-14	14	97	8902579	8967843	65264
wild	QZ-14	15	586	8351692	8519724	168032
wild	QZ-14	15	88	12073964	12143461	69497
wild	QZ-14	15	261	14448266	14557893	109627
wild	QZ-14	15	335	21894908	22074360	179452
wild	QZ-14	16	240	3246493	3300417	53924
wild	QZ-14	16	169	14155170	14229941	74771
wild	QZ-14	16	121	14347465	14402661	55196
wild	QZ-14	16	114	15271802	15324996	53194
wild	QZ-14	16	434	17447878	17519677	71799
wild	QZ-14	16	660	20831365	20927461	96096
wild	QZ-14	16	81	21146545	21200459	53914
wild	QZ-14	17	192	9196101	9255727	59626
wild	QZ-14	18	204	4293487	4347020	53533
wild	QZ-14	18	147	8234983	8286163	51180
wild	QZ-14	18	173	15005416	15063731	58315
wild	QZ-14	19	135	3824771	3925922	101151
wild	QZ-14	19	176	4378987	4454610	75623
wild	QZ-14	19	236	9249835	9465415	215580
wild	QZ-14	19	164	9469892	9571339	101447
wild	QZ-14	19	101	9575063	9638788	63725
wild	QZ-14	19	358	9697690	9858305	160615
wild	QZ-14	19	1118	10746848	11113829	366981
wild	QZ-14	19	661	11140581	11248490	107909
wild	QZ-14	19	157	11257052	11314530	57478
wild	QZ-14	19	137	11917247	11984700	67453
wild	QZ-14	20	480	7342366	7446843	104477
wild	QZ-14	20	152	9166420	9248263	81843
wild	QZ-14	21	92	1282913	1381605	98692
wild	QZ-14	21	258	1441334	1525725	84391
wild	QZ-14	21	101	1526209	1694381	168172
wild	QZ-14	21	88	1879679	2028479	148800
wild	QZ-14	21	110	2106544	2319744	213200
wild	QZ-14	21	111	2517026	2696593	179567
wild	QZ-14	21	126	4998862	5049900	51038
wild	QZ-14	21	602	11187496	11249475	61979
wild	QZ-14	22	87	51181	150474	99293
wild	QZ-14	22	772	8675738	8734278	58540
wild	QZ-14	22	695	8766004	8836938	70934
wild	QZ-14	22	523	8842088	8896209	54121
wild	QZ-14	22	515	8896904	8963781	66877
wild	QZ-14	22	1361	9052208	9160779	108571
wild	QZ-14	22	490	9211043	9261793	50750
wild	QZ-14	22	689	9262920	9331583	68663
wild	QZ-14	22	493	9564052	9637565	73513
wild	QZ-14	22	280	11662792	11946049	283257
wild	QZ-14	23	199	672170	726856	54686
wild	QZ-14	23	338	2103873	2166560	62687
wild	QZ-14	23	312	15367715	15418716	51001
wild	QZ-14	23	739	15572722	15651264	78542
wild	QZ-14	23	188	15651730	15734661	82931
wild	QZ-14	23	109	15738361	15804487	66126
wild	QZ-14	23	409	15952324	16036028	83704
wild	QZ-14	23	433	17175746	17229017	53271
wild	QZ-14	24	155	66718	172269	105551
wild	QZ-14	24	207	15250310	15320954	70644
wild	QZ-14	24	181	17083868	17136183	52315
wild	QZ-14	24	259	17230024	17297573	67549
wild	QZ-14	24	306	18245562	18299575	54013
wild	QZ-14	25	181	5750103	5812436	62333
wild	QZ-14	25	109	8867521	8941677	74156
wild	QZ-14	25	147	9586671	9641758	55087
wild	QZ-14	25	276	9742954	9816585	73631
wild	QZ-14	25	157	10068869	10130511	61642
wild	QZ-14	25	254	10133559	10196535	62976
wild	QZ-14	25	196	12760714	12953968	193254
wild	QZ-14	25	129	12997350	13142690	145340
wild	QZ-14	26	308	13467605	13535793	68188
wild	QZ-14	26	319	14300534	14372701	72167
wild	QZ-14	26	185	14534156	14586659	52503
wild	QZ-14	26	285	15571651	15622091	50440
wild	QZ-14	26	682	15806449	16003864	197415
wild	QZ-14	26	375	16116972	16199535	82563
wild	QZ-14	26	231	16348696	16406908	58212
wild	QZ-14	27	85	16198709	16334503	135794
wild	QZ-14	27	82	16440665	16589647	148982
wild	QZ-14	28	664	13389501	13509170	119669
wild	QZ-14	28	364	13803296	13867749	64453
wild	QZ-14	29	86	25338	163282	137944
wild	QZ-14	29	91	175004	313432	138428
wild	QZ-14	29	182	1397132	1468472	71340
wild	QZ-14	29	96	1548895	1605313	56418
wild	QZ-14	29	157	1771607	1832527	60920
wild	QZ-14	29	522	1846998	1964975	117977
wild	QZ-14	29	253	1966519	2040043	73524
wild	QZ-14	29	781	2066900	2184865	117965
wild	QZ-14	29	762	2215387	2360354	144967
wild	QZ-14	29	114	2360808	2474665	113857
wild	QZ-14	29	473	2641852	2900249	258397
wild	QZ-14	29	829	2900941	2985920	84979
wild	QZ-14	29	193	3260292	3331693	71401
wild	QZ-14	29	391	3360206	3425739	65533
wild	QZ-14	29	141	3670641	3782382	111741
wild	QZ-14	29	617	8342231	8509105	166874
wild	QZ-14	29	467	8570511	8664707	94196
wild	QZ-14	29	507	8671441	8782273	110832
wild	QZ-14	29	230	8782363	8833614	51251
wild	QZ-14	29	433	8937180	8988014	50834
wild	QZ-14	30	97	447118	527781	80663
wild	QZ-14	30	958	2894622	3228281	333659
wild	QZ-14	30	168	3421157	3586400	165243
wild	QZ-14	30	140	3613913	3749954	136041
wild	QZ-14	30	100	4197120	4266733	69613
wild	QZ-14	30	122	5209494	5277225	67731
wild	QZ-14	30	95	5279517	5332042	52525
wild	QZ-14	30	444	6677222	6737094	59872
wild	QZ-14	30	310	8974015	9032017	58002
wild	QZ-14	30	677	14660455	14725755	65300
wild	QZ-14	31	91	75679	158791	83112
wild	QZ-14	32	223	185822	254307	68485
wild	QZ-14	32	1112	8024095	8304398	280303
wild	QZ-14	32	221	8355460	8493240	137780
wild	QZ-14	32	93	8501054	8559387	58333
wild	QZ-14	32	99	10686283	10741869	55586
wild	QZ-14	32	377	11349931	11420552	70621
wild	QZ-14	33	81	1389516	1458308	68792
wild	QZ-14	33	371	1462132	1707696	245564
wild	QZ-14	33	357	1708115	1990241	282126
wild	QZ-14	33	289	1993495	2200428	206933
wild	QZ-14	33	1224	2200525	2651587	451062
wild	QZ-14	33	131	2653055	2725006	71951
wild	QZ-14	33	216	2767399	2915856	148457
wild	QZ-14	33	198	2920003	3072658	152655
wild	QZ-14	33	336	3150907	3397595	246688
wild	QZ-14	33	170	3564570	3615841	51271
wild	QZ-14	33	172	3815953	3874442	58489
wild	QZ-14	33	206	3996571	4053824	57253
wild	QZ-14	33	111	4549782	4607927	58145
wild	QZ-14	33	81	4757725	4817782	60057
wild	QZ-14	33	175	4863257	4969369	106112
wild	QZ-14	33	82	10712765	10819843	107078
wild	QZ-14	34	90	3787032	3845851	58819
wild	QZ-14	34	253	3914049	3977323	63274
wild	QZ-14	34	312	4346092	4407847	61755
wild	QZ-14	34	106	5996369	6051347	54978
wild	QZ-14	34	209	6251813	6308985	57172
wild	QZ-14	34	628	6372908	6447503	74595
wild	QZ-14	34	561	6483768	6544407	60639
wild	QZ-14	34	202	6564506	6634506	70000
wild	QZ-14	34	1731	6723053	6869044	145991
wild	QZ-14	34	186	6888838	6949038	60200
wild	QZ-14	34	664	7025467	7119989	94522
wild	QZ-14	34	175	7757539	7811835	54296
wild	QZ-14	35	102	70692	174980	104288
wild	QZ-14	36	186	2871198	3013087	141889
wild	QZ-14	36	105	3091619	3151441	59822
wild	QZ-14	36	232	3152991	3296131	143140
wild	QZ-14	36	150	3372923	3465468	92545
wild	QZ-14	36	108	3471647	3538144	66497
wild	QZ-14	37	392	11402963	11580310	177347
wild	QZ-14	37	736	11608061	11872231	264170
wild	QZ-14	37	664	11872426	12039401	166975
wild	QZ-14	37	295	12039452	12097316	57864
wild	QZ-14	37	436	12397897	12484764	86867
wild	QZ-14	37	174	12485428	12542627	57199
wild	QZ-14	37	296	14326627	14408854	82227
wild	QZ-14	38	140	4846734	5104772	258038
wild	QZ-14	38	82	6323823	6382352	58529
wild	QZ-14	39	246	7292513	7447180	154667
wild	QZ-14	39	182	7459503	7544278	84775
wild	QZ-14	39	809	7545854	7914147	368293
wild	QZ-14	39	95	7953519	8008582	55063
wild	QZ-14	40	168	4018760	4123396	104636
wild	QZ-14	40	136	4248078	4315790	67712
wild	QZ-14	40	154	4318706	4384405	65699
wild	QZ-14	40	104	4420883	4476770	55887
wild	QZ-14	40	141	8364287	8438926	74639
wild	QZ-14	41	195	1638672	1694059	55387
wild	QZ-14	41	224	3013140	3082892	69752
wild	QZ-14	41	364	3084758	3142216	57458
wild	QZ-14	41	699	3172368	3245216	72848
wild	QZ-14	41	176	4152830	4268787	115957
wild	QZ-14	41	1390	5590190	5738963	148773
wild	QZ-14	41	367	5756655	5806742	50087
wild	QZ-14	41	229	6633856	6714302	80446
wild	QZ-14	41	127	6729441	6793908	64467
wild	QZ-14	41	134	6798195	6852281	54086
wild	QZ-14	41	154	6853964	6912153	58189
wild	QZ-14	42	495	8024	392686	384662
wild	QZ-14	42	873	10068719	10160085	91366
wild	QZ-14	43	139	430148	533491	103343
wild	QZ-14	43	272	712453	877408	164955
wild	QZ-14	43	103	1537533	1694024	156491
wild	QZ-14	43	120	1768552	1839710	71158
wild	QZ-14	43	175	2494299	2548104	53805
wild	QZ-14	43	244	2622316	2708302	85986
wild	QZ-14	43	100	3174043	3240372	66329
wild	QZ-14	43	1347	3242949	3487671	244722
wild	QZ-14	44	669	5733453	5837409	103956
wild	QZ-14	44	357	5837986	5951909	113923
wild	QZ-14	44	627	5952611	6031618	79007
wild	QZ-14	44	571	6088535	6166863	78328
wild	QZ-14	44	108	9052899	9105757	52858
wild	QZ-14	45	341	8372006	8630140	258134
wild	QZ-14	45	544	8873268	9237366	364098
wild	QZ-14	45	267	9240879	9398328	157449
wild	QZ-14	45	146	9412238	9482817	70579
wild	QZ-14	45	328	9483670	9627561	143891
wild	QZ-14	45	246	9661694	9789970	128276
wild	QZ-14	45	863	10033929	10197805	163876
wild	QZ-14	45	203	10239697	10362288	122591
wild	QZ-14	47	130	5141807	5254886	113079
wild	QZ-14	47	614	5259980	5346549	86569
wild	QZ-14	47	769	5347926	5602524	254598
wild	QZ-14	47	85	5625540	5757064	131524
wild	QZ-14	47	947	5816684	5889129	72445
wild	QZ-14	47	1567	5891822	6391789	499967
wild	QZ-14	47	222	6446311	6595911	149600
wild	QZ-15	1	230	13609023	13663191	54168
wild	QZ-15	1	114	13736389	13789420	53031
wild	QZ-15	1	249	14490924	14590169	99245
wild	QZ-15	1	274	15420859	15473751	52892
wild	QZ-15	1	246	16944768	17209374	264606
wild	QZ-15	1	203	17408900	17578157	169257
wild	QZ-15	1	183	27593893	27673318	79425
wild	QZ-15	1	326	34976977	35059563	82586
wild	QZ-15	1	249	35062288	35162153	99865
wild	QZ-15	2	373	20109434	20199861	90427
wild	QZ-15	2	107	20252132	20309277	57145
wild	QZ-15	2	118	20317716	20403044	85328
wild	QZ-15	2	294	20407025	20677946	270921
wild	QZ-15	2	127	20686582	20817324	130742
wild	QZ-15	2	141	20937722	21052248	114526
wild	QZ-15	2	90	21096592	21155458	58866
wild	QZ-15	2	214	21219800	21366108	146308
wild	QZ-15	2	190	21412746	21557122	144376
wild	QZ-15	2	149	21695489	21777359	81870
wild	QZ-15	2	213	21795889	21898306	102417
wild	QZ-15	2	224	21949025	22028023	78998
wild	QZ-15	2	224	22033254	22113696	80442
wild	QZ-15	2	147	22293540	22371130	77590
wild	QZ-15	2	127	22413202	22627050	213848
wild	QZ-15	2	87	23102793	23196932	94139
wild	QZ-15	2	124	23221650	23354894	133244
wild	QZ-15	2	148	23498967	23725233	226266
wild	QZ-15	2	112	24054673	24126849	72176
wild	QZ-15	2	143	24128697	24188867	60170
wild	QZ-15	2	103	24189782	24259109	69327
wild	QZ-15	2	145	24372931	24446588	73657
wild	QZ-15	2	216	27494575	27582912	88337
wild	QZ-15	2	464	35887711	35959018	71307
wild	QZ-15	3	218	585016	642548	57532
wild	QZ-15	3	132	6482746	6534006	51260
wild	QZ-15	3	302	9483709	9573200	89491
wild	QZ-15	3	384	12633304	12767672	134368
wild	QZ-15	3	247	12768617	12852720	84103
wild	QZ-15	3	450	12935401	13030005	94604
wild	QZ-15	3	256	17266090	17331361	65271
wild	QZ-15	3	216	22038489	22095032	56543
wild	QZ-15	3	90	22625507	22822099	196592
wild	QZ-15	3	179	24610750	24663418	52668
wild	QZ-15	3	114	27904823	27993802	88979
wild	QZ-15	3	224	27996166	28086441	90275
wild	QZ-15	3	174	28088539	28166256	77717
wild	QZ-15	3	560	28483673	28576457	92784
wild	QZ-15	3	117	31339578	31390878	51300
wild	QZ-15	4	244	10149834	10228596	78762
wild	QZ-15	4	81	14752782	14811908	59126
wild	QZ-15	4	157	18398571	18462002	63431
wild	QZ-15	4	102	18462597	18518847	56250
wild	QZ-15	4	125	18525132	18581179	56047
wild	QZ-15	4	117	18788085	18878462	90377
wild	QZ-15	4	172	19100081	19204207	104126
wild	QZ-15	4	121	19206050	19260050	54000
wild	QZ-15	4	303	21925500	21984385	58885
wild	QZ-15	4	85	25067746	25121941	54195
wild	QZ-15	4	433	30616830	30675753	58923
wild	QZ-15	5	508	2911000	3034311	123311
wild	QZ-15	5	194	3157286	3230592	73306
wild	QZ-15	5	180	3404018	3511150	107132
wild	QZ-15	5	287	3531999	3668644	136645
wild	QZ-15	5	274	3671987	3811575	139588
wild	QZ-15	5	147	3822253	3908752	86499
wild	QZ-15	5	182	3921705	4012336	90631
wild	QZ-15	5	238	4071398	4159755	88357
wild	QZ-15	5	99	4162781	4227508	64727
wild	QZ-15	5	107	4256770	4351764	94994
wild	QZ-15	5	124	4359868	4470763	110895
[truncated: 45,143 more rows]
